# Supplementary material for: A phylogenetic analysis of Bromus (Poaceae: Pooideae: Bromeae) based on nuclear ribosomal and plastid data, with a focus on Bromus sect. Bromus
Source: PeerJ. 2022 Sep 28;10:e13884. doi: 10.7717/peerj.13884 (PMC9526414; doi:10.7717/peerj.13884)
Supplement: Supplemental Information 1 [file peerj-10-13884-s001.nex]

#NEXUS
BEGIN DATA;
	DIMENSIONS NTAX=125 NCHAR=2067;
	FORMAT DATATYPE = DNA GAP = - MISSING = ?;
	MATRIX
	Bromus_alopecuros ?????????????????????????????????????????????????????????????????????????GCATGAGTAGCATTGGACATGTGTCTGCC-GGTAGATCCCCCG-TT-GTACTTCGGCCGACTACCGGCGCCGTGTCTCGTCACTTTT-GTGG-CATTGTCCCAATGGATTGAACATGTGGCTTGCGTGCTAGTACCCGACCTACGGGAAGTGGTGCTTC-TATAATTG?TGCCTCACGG?GGA?GCCCCTTTGGGTG?GCC?TTG?GACCGAATA?CGCTTGGGG?GTTGCCT??TACAACA?C-CATATAATGTGCCTGT?GATATCACGGC?GCCTCGCTCTC?CTTTTGGTCTAGGATG?TGC?T…
	Bromus_cf_scoparius_6 GTGC-AAGTGATCTTACCGTGCTTTGCATGGTCGGAGGCTTGGTCGGCTTGACCGCTGTA-GTCTATCAACGTGCATGAGTAGCTTTGGACATGTGTCTGCC-GGTAGATCCCCCG-TT-GTACTTCGGCCGACTACCGGCGCCGTGTCCCGTCACTTTT-GTGG-CATTGTCCCAATGGATTGAACATGTGGCTTGCGTGCTAGTACCCGACCTACGGGAAATGGTGCTTCATATAATTATTGCCTCACGGTGGACGCCCCTTTGGGTGTGCCACTGTGACCGAATAGCGCTTGCGGCGTTGCCTCGTACATCAGC-CATATAATGTGCCTGTTGATATCAAGGCAGCCTCGCTCTCGCTTTTGGTCTAGGATGCT…
	Bromus_alopecuros_carolihenrici_1 ???????????????????????????????????????????????????????????????????????GTGCATGAGTAGCATTGGACACGTGTCTGCC-GGTAGATCCCCCG-TT-GTACTTCGGCCGACTACCGGCGCCTTGTCCCGCCATTTTT-GTGG-CATTGTCCCGA-GGATTGAACCTGTGGCTTGTGTGCTAGTACCCGTTCTACGGGTATTGGTGCTTCGGATAAATGTTGCCTCACGGTGGACGCCC-TTTGGGTGTGCCATTGTGACCGAATAGCGCTTGCGGCGTTGCCTCGTACGACAGT-CATGTATTGTGCCTGTTGATATCACGGCAACCTCGCTCTCGCTTTTG…
	Bromus_alopecuros_carolihenrici_2 ?????????????????????????????????????????????????????????????????????ACGTGCATGAGTAGCATTGGACACGTGTCTGCC-GGTAGATCCCCCG-TT-GTACTTCGGCCGACTACCGGCGCCTTGTCCCGCCATTTTT-GTGG-CATTGTCCCGA-GGATTGAACCTGTGGCTTGTGTGCTAGTACCCGTTCTACGGGTATTGGTGCTTCGGATAATTGTTGCCTCACGGTGGACGCCC-TTTGGGTGTGCCATTGTGACCGAATAGCGCTTGCGGCGTTGCCTCGTACGACAGT-CATGTATTGTGCCTGTTGATATCACGGCAACCTCGCTCTCGCTTTTG…
	Bromus_arenarius ?????????????????????????????????????????????????????????????????????????GCATGAGTAGYTTTGGACATGTGTCTGCC-GGTAGATCCCCCG-TT-GTACTTCGGCCGACTACCGGCGCCGTGTCCCGTCACTTTT-GTGG-CATTGTCCCAATGGATTGAACATGTGGCTTGCGTGCTAGTACCCGACCTACGGGAAGTGGTGCTTCATATAATTGTTGCCTCACGGTGGACGCCCCTTTGGGTGTGCCATTGTGACCGAATAGCGCTTGCGGCGTTGCCTCGTACATCAGCACATATAATGTGCCTGTTGATATCACGGCAGCCTCGCTCTCGCTTTTGSTCTAGGATGCTGCTTA…
	Bromus_arvensis_4 ????????????????????????????????????????????????????????????????TATCAACGTGCATGAGTAGCTTTGGACATGTGTCTGCC-GGTAGATCCCCCG-TT-GTACTTCGGCCGACTACCGGCGCCGTGTCTCGTCACTTTT-GTGG-CATTGTCCCAATGGATTGAACATGTGGCTTGCGTGCTAGTACCCGACCTACGGGAAGTGGTGCTTCATATAATTGTTGCCTCACGGTGGACGCCCCTTTGGGTGCGCCATTGTGACCGAATAGCGCTTGCGGCGTTGCCTCGTACATCAGC-CATATAATGTGCCTGTTGATATCACGGCAGCCTCGCTCTCGCTTTTGGTCTAGGATGCTGCTT…
	Bromus_arvensis_2 GTGCAAAGTGATCTTACCGTGCTTTGCATGGTCGGAGGCTTGGTCGGCTTGACCGCTGTA-GTCTATCAACGTGCATGAGTAGCTTTGGACATGTGTCTGCC-GGTAGATCCCCCG-TT-GTACTTCGGCCGACTACCGGCGCCGTGTCTCGTCACTTTT-GTGG-CATTGTCCCAATGGATTGAACATGTGGCTTGCGTGCTAGTACCCGACCTACGGGAAGTGGTGCTTCATATAATTGTTGCCTCACGGTGGACGCCCCTTTGGGTGCGCCATTGTGACCGAATAGCGCTTGCGGCGTTGCCTCGTACATCAGC-CATATAATGTGCCTGTTGATATCACGGCAGCCTCGCTCTCGCTTTTGGTCTAGGATGCTGCTT…
	Bromus_arvensis_3 ???????????????????????????????????????????????CTTGACCGCTGTA-GTCTATCAACGTGCATGAGTAGCTTTGGACATGTGTCTGCC-GGTAGATCCCCCG-TT-GTACTTCGGCCGACTACCGGCGCCGTGTCTCGTCACTTTT-GTGG-CATTGTCCCAATGGATTGAACATGTGGCTTGCGTGCTAGTACCCGACCTACGGGAAGTGGTGCTTCATATAATTGTTGCCTCACGGTGGACGCCCCTTTGGGTGCGCCATTGTGACCGAATAGCGCTTGCGGCGTTGCCTCGTACATCAGC-CATATAATGTGCCTGTTGATATCACGGCAGCCTCGCTCTCGCTTTTGGTCTAGGATGCTGCTT…
	Bromus_arvensis_1 ??????????????????????????????????????????????GCTTGACCGCTGTA-GTCTATCAACGTGCATGAGTAGCTTTGGACATGTGTCTGCC-GGTAGATCCCCCG-TT-GTACTTCGGCCGACTACCGGCGCCGTGTCCCGTCACTTTT-GTGG-CATTGTCCCAATGGATTGAACATGTGGCTTGCGTGCTAGTACCCGACCTACGGGAAGTGGTGCTTCATATAATTGTTGCCTCACGGTGGACGCCCCTTTGGGTGYGCCATTGTGACCGAATAGCGCTTGCGGCGTTGCCTCGTACATCAGCACATATAATGTGCCTGTTGATATCACGGCAKCCTCGCTCTCGCTTTTGGTCTAGGATGCTGCTT…
	Bromus_berteroanus ????????????????????????????????????????????????????????????????????????????????????????????????????????????????CCCG-TT-GTACTTCGGCCGACTACCGGCGCCGTCTCCCGTCACTCTT-GTGG-CATTGTCCCGATGGATTGAACCTGTGGCTTGCGTGCTAGTACCCGACCTATGGGAAGTGGTGCTTCATATAATTGTTGCCTCACGATGGACGCCC-TTTGGGTGTGCCATTGTGACCGAATAGCGCTTGCGGCGTTGCCTCGTACAACATC-CATATATTGTGCATGTTGATATCACGGCAACCTCGCTCTCGCTTTTGGTCTAGGATGCTGCT…
	Bromus_brachystachys_1 ???????????????????????????????????????????????????????????????????????????????????????????????????????????GATCCCCCG-TT-GTACTTCGGCCGACTACCGGCGCCGTGTCCCGTCACTTTT-GTGG-CATTGTCCCAATGGATTGAACATGTGGCTTGCGTGCTAGTACCCGACCTACGGGAAGTGGTGCTTCATATAATTGTTGCCTCACGGTGGACGCCCCTTTGGGTGYGCCATTGTGACCGAATAGCGCTTGCGGCGTTGCCTCGTACATCAGC-CATATAATGTGCCTGTTGATATCACGGCATCCTCGCTCTCGCTTTTGGTCTAGGATGC…
	Bromus_briziformis_5 ?????????????????????????????????????????????????????????????????????ACGTGCATGAGTAGCTTTGGACATGTGTCTGCC-GGTAGATCCCCCG-TT-GTACTTCGGCCGACTACCGGCGCCGTGTCCCGTCACTTTT-GTGG-CATTGTCCCAATGGATTGAACATGTGGCTTGCGTGCTAGTACCCGACCTACGGGAAGTGGTGCTTCATATAATTGTTGCCTCACGGTGGACGCCCCTTTGGGTGTGCCATTGTGACCGAATAGCGCTTGCGGCGTTGCCTCGTACATCAGCACATATAATGTGCCTGTTGATATCACGGCATCCTCGCTCTCGCTTTTGGTCTAGGATGCTG…
	Bromus_briziformis_1 ???????????????????????????????????AGGCTTGGTCGGCTTGACCGCTGTA-GTCTATCAACGTGCATGAGTAGCTTTGGACATGTGTCTGCC-GGTAGATCCCCCG-TT-GTACTTCGGCCGACTACCGGCGCCGTGTCYCGTCACTTTT-GTGG-CATTGTCCCAATRGATTGAACATGTGGCTTGCGTGCTAGTACCCGACCTACGGGAAGTGGTGCTTCATATAATTGTTGCCTCACGGTGGACGCCCCTTTGGGTGTGCCATTGTGACCGAATAGCGCTTGCGGCGTTGCCTCGTACATCAGCACATATAATGTGCCTGTTGATATCACGGCATCCTCGCTCTCGCTTTTGGTCTAGGATGCTG…
	Bromus_briziformis_3 ?????????GATCTTACCGTGCTTTGCATGGTCAGAGGCTTGGTCGGCTTGACCGCTGTA-GTCTATCAACGTGCATGAGTAGCTTTGGACATGTGTCTGCC-GGTAGATCCCCCG-TT-GTACTTCGGCCGACTACCGGCGCCGTGTCYCGTCACTTTT-GTGG-CATTGTCCCAATRGATTGAACATGTGGCTTGCGTGCTAGTACCCGACCTACGGGAAGTGGTGCTTCATATAATTGTTGCCTCACGGTGGACGCCCCTTTGGGTGTGCCATTGTGACCGAATAGCGMTTGCGGCGTTGCCTCGTACATCAGCACATATAATGTGCCTGTTGATATCACGGCATCCTCGCTCTCGCTTTTGGTCTAGGATGCTG…
	Bromus_briziformis_4 GTGCAAAGTGATCTTACCGTGCTTTGCATGGTCAGAGGCTTGGTCGGCTTGACCGCTGTA-GTCTATCAACGTGCATGAGTAGCTTTGGACATGTGTCTGCC-GGTAGATCCCCCG-TT-GTACTTCGGCCGACTACCGGCGCCGTGTCYCGTCACTTTT-GTGG-CATTGTCCCAATRGATTGAACATGTGGCTTGCGTGCTAGTACCCGACCTACGGGAAGTGGTGCTTCATATAATTGTTGCCTCACGGTGGACGCCCCTTTGGGTGTGCCATTGTGACCGAATAGCGCTTGCGGCGTTGCCTCGTACATCAGCACATATAATGTGCCTGTTGATATCACGGCATCCTCGCTCTCGCTTTTGGTCTAGGATGCTG…
	Bromus_bromoideus_2 ??????????????????????????????????????????????????????????????????????????????????????????????????TGCC-GGTAGATCCCCCG-TT-GTACTTCGGCCGACTACCGGCGCCGTGTCCCGTCACTTTT-GTGG-CATTGTCCCAATGGATTGAACATGTGGCTTGCGTGCTAGTACCCGACCTACGGGAAGTGGTGCTTCATATAATTGTTGCCTCACGGTGGACGCCCCTTTGGGTGCGCCATTGTGACCGAATAGCGCTTGCGGCGTTGCCTCGTACATCAGC-CATATAATGTGCCTGTTGATATCACGGCAKCCTCGCTCTCGCTTTTGGTCTAGGATGCTGC…
	Bromus_bromoideus_1 ????????????????????????????????????????????????????????????????????????????????????????????????TCTGCC-GGTAGATCCCCCG-TT-GTACTTCGGCCGACTACCGGCGCCGTGTCCCGTCACTTTT-GTGG-CATTGTCCCAATGGATTGAACATGTGGCTTGCGTGCTAGTACCCGACCTACGGGAAGTGGTGCTTCATATAATTGTTGCCTCACGGTGGACGCCCCTTTGGGTGTGCCATTGTGACYGAATAGCGCTTGCGGCGTTGCCTCGTACATCAGCACATATAATGTGCCTGTTGATATCACGGCATCCTCGCTCTCGCTTTTGGTCTAGGATGCTGC…
	Bromus_carinatus ????????????????????????????????????????????????????????????????????????????????????????????????????????????????CCCG-TT-GTACTTCGGCCGACTACCGGCGCCGTGTCCCGTCACTCTT-GTGG-CATTGTCCCGATGGATTGAACCCGTGGCTTGCGTGCTAGTACCCGACCTACGGGAAGTGGTGCTTCGTATAATTGTTGCCTCACGGTGGACGCCC-TTTGGGTGTGCCATTGTGACCGAATAGCGCTTGCGGCGTTGCCTCGTACAACAGC-CATATAATGTGCATGTTGATATCATGGCAACCTCGCTCTCGCTTTTGGTTTAGGATGCTGCTCA…
	Bromus_catharticus_2 ??????????????????????????????????????????????????????????????????????????CATGAGTAGCATTGGATACGTGTCTGCC-GGTAGATCCCCCG-TT-GTACTTCGGCCGACTACCGGCGCCGTGTCCCGTCACTCTT-GTGG-CATTGTCCCGATGGATTGAACCCGTGGCTTGCGTGCTAGTACCCGACCTATGGGAAGTGGTGCTTCGTATAATTGTTGCCTCACGGTGGACGCCC-TTTGGGTGTGCCATTGTGACCGAATAGCGCTTGCGGCGTTGCCTCGTACAACAGC-CATATAATGTGCATGTTGATATCACGGCAACCTCGCTCTCGCTTTTGGTCTAGGATGCTG…
	Bromus_catharticus_1 ????????TGATCTTACCGTGTTTTGCATGGTCGGAGGCTTGGTGGGGATGACCGGTGTT-GGCTATCAACGTGCATGAGTAGCATTGGATACGTGTCTGCC-GGTAGATCCCCCG-TT-GTACTTCGGCCGACTACCGGCGCCGTGTCCCGTCACTCTT-GTGG-CATTGTCCCGATGGATTGAACCCGTGGCTTGCGTGCTAGTACCCGACCTACGGGAAGTGGTGCTTCGTATAATTGTTGCCTCACGGTGGACGCCC-TTTGGGTGTGCCATTGTGACCGAATAGCGCTTGCGGCGTTGCCTCGTACAACAGC-CATATAATGTGCATGTTGATATCACGGCAACCTCGCTCTCGCTTTTGGTCTAGGATGCTG…
	Bromus_commutatus_3 ?????????????????????????????????????GCTTGGTTGGCTTGACCGCTGTA-GTCTATCAAYGTGCATGAGTAGCTTTGGACATGTGTCTGCC-GGTAGATCCCCCG-TT-GTACTTCGGCCGACTACCGGCGCCGTGTCCCGTCACTTTT-GTGG-CATTGTCCCAATGGATTGAACATGTGGCTTGCGTGCTAGTACCCGACCTACGGGAAGTGGTGCTTCATATAATTGTTGCCTCACGGTGGACGCCCCTTTGGGTGYGCCATTGTGACCGAATAGCGCTTGCGGCGTTGCCTCGTACATCAGCACATATAATGTGCCTGTTGATATCACGGCAGCCTCGCTCTCGCTTTTGGTCTAGGATGCTGC…
	Bromus_commutatus_1 ???????GTGATCTTACCGTGCTTTGCATGGTCAGAGGCTTGGTCGGCTTGACCGCTGTA-GTCTATCAACGTGCATGAGTAGCTTTGGACATGTGTCTGCC-GGTAGATCCCCCG-TT-GTACTTCGGCCGACTACCGGCGCCGTGTCCCGTCACTTTT-GTGG-CATTGTCCCAATGGATTGAACATGTGGCTTGCGTGCTAGTACCCGACCTACGGGAAGTGGTGCTTCATATAATTGTTGCCTCACGGTGGACGCCCCTTTGGGTGTGCCATTGTGACCGAATAGCGCTTGCGGCGTTGCCTCGTACATCAGCACATATAATGTGCCTGTTGATATCACGGCATCCTCGCTCTCGCTTTTGGTCTAGGATGCTGC…
	Bromus_commutatus_2 ?????????????????????????????????????????????????????CGCTGTA-GTCTATCAAYGTGCATGAGTAGCTTTGGACATGTGTCTGCC-GGTAGATCCCCCG-TT-GTACTTYGGCCGACTACCGGCGCCGTGTCCCGTCACTTTT-GTGG-CATTGTCCCAATGGATTGAACATGTGGCTTGCGTGCTAGTACCCGACCTACGGGAAGTGGTGCTTCATATAATTGTTGCCTCACGGTGGACGCCCCTTTGGGTGYGCCATTGTGACCGAATAGCGCTTGCGGCGTTGCCTCGTACATCAGC?CATATAATGTGCCTGTTGATATCACGGCAGCCTCGCTCTCGCTTTTGGTCTAGGATGCTGC…
	Bromus_danthoniae_4 ???????????????????????????????????????????????????????????????????????????????????????????????????????????????????????????????????????????????????????????????????????????????????????????????????????????????????????????????????????????????????????????????????????????????????????????????????????????????????????????????????????????????????????????????????????????????????????????…
	Bromus_danthoniae_1 ?????????????????????????????????????GCTTGGTCGGCTTGACCGCTGTA-GTCTATCAACGTGCATGAGTAGCTTTGGACAYGTGTCTGCC-GGTAGATCCCCCG-TT-GTACTTCGGCCGACTACCGGCGCCGTGTCCCGTCACTTTT-GTGG-CATTGTCCCAATGGATTGAACATGTGGCTTGCGTGCTAGTACCCGACCTACGGGAAGTGGTGCTTCATATAATTGTTGCCTCACGGTGGACGCCCCTTTGGGTGTGCCATTGTGACCGAATAGCGCTTGCGGCGTTGCCTCGTACATCAGCACATATAATGTGCCTGTTGATATCACGGCATCCTCGCTCTCGCTTTTGGTCTAGGATGCTGC…
	Bromus_danthoniae_2 ???????????????????????????????????????????????????????????????????????????????????????????????????????????????????????????????????????????????????????????????????????????????????????????????????????????????????????????????????????????????????????????????????????????????????????????????????????????????????????????????????????????????????????????????????????????????????????????…
	Bromus_danthoniae_3 ???????????????????????????????????????????????????????????????????????????????????????????????????????????????????????????????????????????????????????????????????????????????????????????????????????????????????????????????????????????????????????????????????????????????????????????????????????????????????????????????????????????????????????????????????????????????????????????…
	Bromus_danthoniae_dan_2 ?????????GATCTTACCGTGCTTTGCATGGTCAGAGGCTTGGTCGGCTTGACCGCTGTA-GTCTATCAACGTGCATGAGTAGCTTTGGACATGTGTCTGCC-GGTAGATCCCCCG-TT-GTACTTCGGCCGACTACCGGCGCCGTGTCCCGTCACTTTT-GTGG-CATTGTCCCAATGGATTGAACATGTGGCTTGCGTGCTAGTACCCGACCTACGGGAAGTGGTGCTTCATATAATTGTTGCCTCACGGTGGACGCCCCTTTGGGTGTGCCATTGTGACCGAATAGCGCTTGCGGCGTTGCCTCGTACATCAGCACATATAATGTGCCTGTTGATATCACGGCATCCTCGCTCTCGCTTTTGGTCTAGGATG…
	Bromus_danthoniae_dan_3 ????????TGATCTTACCGTGCTTTGCATGGTCAGAGGCTTGGTCGGCTTGACCGCTGTA-GTCTATCAACGTGCATGAGTAGCTTTGGACAYGTGTCTGCC-GGTAGATCCCCCG-TT-GTACTTCGGCCGACTACCGGCGCCGTGTCCCGTCACTTTT-GTGG-CATTGTCCCAATGGATTGAACATGTGGCTTGCGTGCTAGTACCCGACCTACGGGAAGTGGTGCTTCATATAATTGTTGCCTCACGGTGGACGCCCCTTTGGGTGTGCCATTGTGACCGAATAGCGCTTGCGGCGTTGCCTCGTACATCAGCACATATAATGTGCCTGTTGATATCACGGCATCCTCGCTCTCGCTTTTGGTCTAGGATG…
	Bromus_danthoniae_dan_1 ????????????????CCGTGC-TTGCAT-GTCAGAGGCTTGGTCGGCTTGACCGCTGTA-GTCTATCAACGTGCATGAGTAGCTTTGGACATGTGTCTGCC-GGTAGATCCCCCG-TT-GTACTTCGGCCGACTACCGGCGCCGTGTCCCGTCACTTTT-GTGG-CATTGTCCCAATGGATTGAACATGTGGCTTGCGTGCTAGTACCCGACCTACGGGAAGTGGTGCTTCATATAATTGTTGCCTCACGGTGGACGCCCCTTTGGGTGTGCCATTGTGACCGAATAGCGCCTGCGGCGTTGCCTCGTACATCAGCACATATAATGTGCCTGTTGATATCACGGCATCCTCGCTCTCGCTTTTGGTCTAGGATG…
	Bromus_danthoniae_pauci_3 ??????????????????????????????????????????GTCGGCTTGACCGCTGTA-GTCTATCAACGTGCATGAGTAGCTTTGGACAYGTGTCTGCC-GGTAGATCCCCCG-TT-GTACTTCGGCCGACTACCGGCGCCGTGTCCCGTCACTTTT-GTGG-CATTGTCCCAATGGATTGAACATGTGGCTTGCGTGCTAGTACCCGACCTACGGGAAGTGGTGCTTCATATAATTGTTGCCTCACGGTGGACGCCCCTTTGGGTGTGCCATTGTGACCGAATAGCGCTTGCGGCGTTGCCTCGTACATCAGCACATATAATGTGCCTGTTGATATCACGGCATCCTCGCTCTCGCTTTTGGTCTAGGA…
	Bromus_danthoniae_pauci_4 ?????????GATCTTACCGTGCTTTGCATGGTCAGAGGCTTGGTCGGCTTGACCGCTGTA-GTCTATCAACGTGCATGAGTAGCTTTGGACATGTGTCTGCC-GGTAGATCCCCCG-TT-GTACTTCGGCCGACTACCGGCGCCGTGTCCCGTCACTTTT-GTGG-CATTGTCCCAATGGATTGAACATGTGGCTTGCGTGCTAGTACCCGACCTACGGGAAGTGGTGCTTCATATAATTGTTGCCTCACGGTGGACGCCCCTTTGGGTGTGCCATTGTGACCGAATAGCGCTTGCGGCGTTGCCTCGTACATCAGCACATATAATGTGCCTGTTGATATCACGGCATCCTCGCTCTCGCTTTTGGTCTAGGA…
	Bromus_danthoniae_pauci_5 ?????????GATCTTACCGTGCTTTGCATGGTCAGAGGCTTGGTCGGCTTGACCGCTGTA-GTCTATCAACGTGCATGAGTAGCTTTGGACATGTGTCTGCC-GGTAGATCCCCCG-TT-GTACTTCGGCCGACTACCGGCGCCGTGTCCCGTCACTTTT-GTGG-CATTGTCCCAATGGATTGAACATGTGGCTTGCGTGCTAGTACCCGACCTACGGGAAGTGGTGCTTCATATAATTGTTGCCTCACGGTGGACGCCCCTTTGGGTGTGCCATTGTGACCGAATAGCGCTTGCGGCGTTGCCTCGTACATCAGCACATATAATGTGCCTGTTGATATCACGGCATCCTCGCTCTCGCTTTTGGTCTAGGA…
	Bromus_danthoniae_pauci_6 ????????TGATCTTACCGTGCTTTGCATGGTCAGAGGCTTGGTCGGCTTGACCGCTGTA-GTCTATCAACGTGCATGAGTAGCTTTGGACATGTGTCTGCC-GGTAGATCCCCCG-TT-GTACTTCGGCCGACTACCGGCGCCGTGTCCCGTCACTTTT-GTGG-CATTGTCCCAATGGATTGAACATGTGGCTTGCGTGCTAGTACCCGACCTACGGGAAGTGGTGCTTCATATAATTGTTGCCTCACGGTGGACGCCCCTTTGGGTGTGCCATTGTGACCGAATAGCGCTTGCGGCGTTGCCTCGTACATCAGCACATATAATGTGCCTGTTGATATCACGGCATCCTCGCTCTCGCTTTTGGTCTAGGA…
	Bromus_danthoniae_pauci_7 ??GCAAAGTGATCTTACCGTGCTTTGCATGGTCAGAGGCTTGGTCGGCTTGACCGCTGTA-GTCTATCAACGTGCATGAGTAGCTTTGGACATGTGTCTGCC-GGTAGATCCCCCG-TT-GTACTTCGGCCGACTACCGGCGCCGTGTCCCGTCACTTTT-GTGG-CATTGTCCCAATGGATTGAACATGTGGCTTGCGTGCTAGTACCCGACCTACGGGAAGTGGTGCTTCATATAATTGTTGCCTCACGGTGGACGCCCCTTTGGGTGTGCCATTGTGACCGAATAGCGCTTGCGGCGTTGCCTCGTACATCAGCACATATAATGTGCCTGTTGATATCACGGCATCCTCGCTCTCGCTTTTGGTCTAGGA…
	Bromus_danthoniae_pauci_2 ?????????????????????????????????????GCTTGGTCGGCTTGACCGCTGTA-GTCTATCAACGTGCATGAGTAGCTTTGGACATGTGTCTGCC-GGTAGATCCCCCG-TT-GTACTTCGGCCGACTACCGGCGCCGTGTCCCGTCACTTTT-GTGG-CATTGTCCCAATGGATTGAACATGTGGCTTGCGTGCTAGTACCCGACCTACGGGAAGTGGTGCTTCATATAATTGTTGCCTCACGGTGGACGCCCCTTTGGGTGTGCCATTGTGACCGAATAGCGCTTGCGGCGTTGCCTCGTACATCAGCACATATAATGTGCCTGTTGATATCACGGCATCCTCGCTCTCGCTTTTGGTCTAGGA…
	Bromus_danthoniae_pauci_1 ?????????????????????????????????????????????????????????????????????????????????????????????????????????????????????????????????????????????????????????????????????????????????????????????????????????????????????????????????????????????????????????????????????????????????????????????????????????????????????????????????????????????????????????????????????????????????????…
	Bromus_densus ??????????????????????????????????????????????????????????????????????????????????????????????????????????????CT-CCG-TT-GTAGTTCGGCTGACTACCGGTGCCGTGTCCTGTCACTCTT-GTGG-CATTGTCCCGCTGGATTGAAACTGTGGCTTGCGTGCTAGTACCCGACCTACGGGAAGTGGTGCTTCATATAATTGTTGCCTCGCGGTGGACGCCC-TTTGGGTGAGCCACTGCGATCGAATAGCGCTTGCGGCGTTGCATCGTACAGTTGG-CACGTAATGTGTTTGCTGCTATCACGGCAACCTTGCTCTCGCTTTTGGTCTTGGATGCTGCTCACGA…
	Bromus_diandrus ??????????????????????????????????????????????????????????????????TCAACGTGCATGAGTAGCATTGGATACGTGTCTGCC-GGTAGATCCCCCG-TT-GTAGTTCGGCCGACTACCGGCGCCGTGTCCCGTCACTCTT-GTGG-CATTGTCCCGATGGATTGAACTTGTGGCTTGCGTGCTAGTACCCGACCTAAGGGAAGTGGTGCTTCGGATAATTGTTGCCTCACGGTGGACGCCC-TTTGGGTGTGCCATCGTGACCGAATAGCGCTTGCGGCGTTGCCTCGTACGACAGC-CATATAATGTGCATGTTGATATCACGGCAACCTCGCTCTCGCTTTTGGTCTAGGATGCTGCTCAC…
	Bromus_erectus ???????????????????????????????????????????????????????????????????????????????????????????????????????????????????G-TT-GTACTTCGGCCGACTACCGGCGCCGTGTCCCGTCACTCTT-GTGG-CATTGTCCCGATGGATTGAACCCGTGGCTTGCGTGCTAGTACCCGACCTACGGGAAGTGGTGCTTCGTATAATTGTTGCCTCACGGTGGACGCCC-TTTGGGTGTGCCATTGTGACCGAATAGCGCTTGCGGCGTTGCCTCGTACAACAGC-CATATAATGTGCATGTTGATATCACGGCAACCTCGCTCTCGCTTTTGGTCTAGGATGCTGCTCACG…
	Bromus_gedrosianus_1 ??????????????TACCGTGCTTTGCATGGTCAGAGGCTTGGTCGGCTTGACCGCTGTA-GTCTATCAACGTGCATGAGTAGCTTTGGACATGTGTCTGCC-GGTAGATCCCCCG-TT-GTACTTCGGCCGACTACCGGCGCCGTGTCCCGTCACTTTT-GTGG-CATTGTCCCAATGGATTGAACATGTGGCTTGCGTGCTAGTACCCGACCTACGGGAAGTGGTGCTTCATATAATTGTTGCCTCACGGTGGACGCCCCTTTGGGTGTGCCATTGTGACCGAATAGCGCTTGCGGCGTTGCCTCGTACATCAGCACATATAATGTGCCTGTTGATATCACGGCATCCTYGCTCTCGCTTTTGGTCTAGGATGCTG…
	Bromus_gedrosianus_2 ????????TGATCTTACCGTGCTTTGCATGGTCAGAGGCTTGGTCGGCTTGACCGCTGTA-GTCTATCAACGTGCATGAGTAGCTTTGGACATGTGTCTGCC-GGTAGATCCCCCG-TT-GTACTTCGGCCGACTACCGGCGCCGTGTCCCGTCACTTTT-GTGG-CATTGTCCCAATGGATTGAACATGTGGCTTGCGTGCTAGTACCCGACCTACGGGAAGTGGTGCTTCATATAATTGTTGCCTCACGGTGGACGCCCCTTTGGGTGTGCCATTGTGACCGAATAGCGCTTGCGGCGTTGCCTCGTACATCAGCACATATAATGTGCCTGTTGATATCACGGCATCCTYGCTCTCGCTTTTGGTCTAGGATGCTG…
	Bromus_gedrosianus_3 ????????TGATCTTACCGTGCTTTGCATGGTCAGAGGCTTGGTCGGCTTGACCGCTGTA-GTCTATCAACGTGCATGAGTAGCTTTGGACATGTGTCTGCC-GGTAGATCCCCCG-TT-GTACTTCGGCCGACTACCGGCGCCGTGTCCCGTCACTTTT-GTGG-CATTGTCCCAATGGATTGAACATGTGGCTTGCGTGCTAGTACCCGACCTACGGGAAGTGGTGCTTCATATAATTGTTGCCTCACGGTGGACGCCCCTTTGGGTGTGCCATTGTGACCGAATAGCGCTTGCGGCGTTGCCTCGTACATCAGCACATATAATGTGCCTGTTGATATCACGGCATCCTYGCTCTCGCTTTTGGTCTAGGATGCTG…
	Bromus_gracillimus_2 ????????TGATCTTACCGTGCTTTGCACAGTTGGAAGCTTGGATGACTTGACCGCTATTTGGCTACTGATGTGCATGAGTAGCTTTGGACCTGTGTCTACT-GGTAGATCCCTCG-TT-GTACTTTGGTCGGCTACCGGTGTCGTGTCCTGTCACTTTTTGAGG-CATTGTCCTGAAG-ATGGAAATATTGGCTTGCGTTCTAGTACCCGACATATGGGAAGTGGTGCTTTGAATAATTGTTGCCTCACGGTGGACGCCC-TTTGGGTGTGCCATTGTGACGGAATAGCGTTTGTGGCGTTGCCTTGTACAACAGT-TATATAATGTGCTTGTTGATATCAAGGCAATCTTGCTCTCGCTTTTGGTCTAGGATGTCG…
	Bromus_gracillimus_1 ?????????????????????????????????????????????????????????????????????????????GAGTAGCTTTGGACCTGTGTCTACT-GGTAGAACCCTCG-TT-GTACTTTGGTCGGCTACCGGTGTCGTGTCCTGTCACATTTTGAGG-CATTGTCCTGAAG-ATTGAAATATTGGCTTGCATTCTAGTACCCGACCTATGGGAAGTGGTGCTTTGAATAATTGTTGCCCCACGGTGGACGCCC-TTTGGGTGTGCCATTGTGACGGAATAGCGTTTGTGGCGTTGCCTTGTACAACAGT-TATATAATGTGCTTGTTGATATCAAGGCAATCTCACTCTCGCTTTTGGTCTAGGATGTTG…
	Bromus_grossus GTGCAAAGTGATCTTACCGTGCTTTGCATGGTCGGAGGCTTGGTCGGCTTGACCGCTGTA-GTCTATCAACGTGCATGAGTAGCTTTGGACATGTGTCTGCC-GGTAGATCCCCCG-TT-GTACTTCGGCCGACTACCGGCGCCGTGTCTCGTCACTTTT-GTGG-CATTGTCCCAATGGATTGAACATGTGGCTTGCGTGCTAGTACCCGACCTACGGGAAGTGGTGCTTCATATAATTGTTGCCTCACGGTGGACGCCCCTTTGGGTGCGCCATTGTGACCGAATAGCGCTTGCGGCGTTGCCTCGTACATCAGC-CATATAATGTGCCTGTTGATATCACGGCAGCCTCGCTCTCGCTTTTGGTCTAGGATGCTGCTTACG…
	Bromus_hordeaceus_6 ?????????????????????????????????????????????????????????????????????????GCATGAGTAGCTTTGGACATGTGTCTGCC-GGTAGATCCCCCG-TT-GTACTTCGGCCGACTACCGGCGCCGTGTCCCGTCACTCTT-GTGG-CATTGTCCCGATGGATTAAACCCGTGGCTTGCGTGCTAGTACCCGACCTAAGGGAAGTGGTGCGCCATATAATTGTTGCCTCACGATGGACGCCC-TTTGGGTGTGACATTGTGATCGAATAGCGCTTGCGGCGTTGCCTCGTACATCAGT-CATATAATGTGTCTGTTGATATCACGGCAACCTTGCTCTCGCTTTTGGTCTAGGATGCTGC…
	Bromus_hordeaceus_1 ???CAAAGTGATCTTACCGTGCTTTGCATGGTCGGAGGCTTGGTCGGCTTGACCGCCGGT-G-CTATCAACGTGCATGAGTAGCTTTGGACATGTGTCTGCC-GGTAGATCCCCCG-TT-GTACTTCGGCCGACTACCGGCGCCGTGTCCCGTCACTCTT-GTGG-CATTGTCCCGATGGATTAAACCCGTGGCTTGCGTGCTAGTACCCGACCTAAGGGAAGTGGTGCGCCATATAATTGTTGCCTCACGATGGACGCCC-TTTGGGTGTGACATTGTGATCGAATAGCGCTTGCGGCGTTGCCTCGTACATCAGT-CATATAATGTGTCTGTTGATATCACGGCAACCTTGCTCTCGCTTTTGGTCTAGGATGCTGC…
	Bromus_hordeaceus_2 ??GC-AAGTGATCTTACCGTGCTTTGCATGGTCGGAGGCTTGGTCGGCTTGACCGCCGGT-G-CTATCAACGTGCATGAGTAGCTTTGGACATGTGTCTGCC-GGTAGATCCCCCG-TT-GTACTTCGGCCGACTACCGGCGCCGTGTCCCGTCACTCTT-GTGG-CATTGTCCCGATGGATTAAACCCGTGGCTTGCGTGCTAGTACCCGACCTAAGGGAAGTGGTGCGCCATATAATTGTTGCCTCACGATGGACGCCC-TTTGGGTGTGACATTGTGATCGAATAGCGCTTGCGGCGTTGCCTCGTACATCAGC-CATATAATGTGTCTGTTGATATCACGGCAACCTTGCTCTCGCTTTTGGTCTAGGATGCTGC…
	Bromus_hordeaceus_3 ??GC-AAGTGATCTTACCGTGCTTTGCATGGTCGGAGGCTTGGTCGGCTTGACCGCCGGT-G-CTATCAACGTGCATGAGTAGCTTTGGACATGTGTCTGCC-GGTAGATCCCCCG-TT-GTACTTCGGCCGACTACCGGCGCCGTGTCCCGTCACTCTT-GTGG-CATTGTCCCGATGGATTAAACCCGTGGCTTGCGTGCTAGTACCCGACCTAAGGGAAGTGGTGCGCCATATAATTGTTGCCTCACGATGGACGCCC-TTTGGGTGTGACATTGTGATCGAATAGCGCTTGCGGCGTTGCCTCGTACATCAGY-CATATAATGTGTCTGTTGATATCACGGCAACCTTGCTCTCGCTTTTGGTCTAGGATGCTGC…
	Bromus_hordeaceus_4 ??GC-AAGTGATCTTACCGTGCTTTGCATGGTCGGAGGCTTGGTCGGCTTGACCGCCGGT-G-CTATCAACGTGCATGAGTAGCTTTGGACATGTGTCTGCC-GGTAGATCCCCCG-TT-GTACTTCGGCCGACTACCGGCGCCGTGTCCCGTCACTCTT-GTGG-CATTGTCCCGATGGATTAAACCCGTGGCTTGCGTGCTAGTACCCGACCTAAGGGAAGTGGTGCGCCATATAATTGTTGCCTCACGATGGACGCCC-TTTGGGTGTGACATTGTGATCGAATAGCGCTTGCGGCGTTGCCTCGTACATCAGY-CATATAATGTGTCTGTTGATATCACGGCAACCTTGCTCTCGCTTTTGGTCTAGGATGCTGC…
	Bromus_hordeaceus_5 ??GC-AAGTGATCTTACCGTGCTTTGCATGGTCGGAGGCTTGGTCGGCTTGACCGCCGGT-G-CTATCAACGTGCATGAGTAGCTTTGGACATGTGTCTGCC-GGTAGATCCCCCG-TT-GTACTTCGGCCGACTACCGGCGCCGTGTCCCGTCACTCTT-GTGG-CATTGTCCCGATGGATTAAACCCGTGGCTTGCGTGCTAGTACCCGACCTAAGGGAAGTGGTGCGCCATATAATTGTTGCCTCACGATGGACGCCC-TTTGGGTGTGACATTGTGATCGAATAGCGCTTGCGGCGTTGCCTCGTACATCAGT-CATATAATGTGTCTGTTGATATCACGGCAACCTTGCTCTCGCTTTTGGTCTAGGATGCTGC…
	Bromus_induratus ?????????????????????????????????????????????????????????????????????????????????????????????????????????????????????????????????????????????????????????????????????????????????????????????????????????????????????CTACGGTAAATGGTGCTTCGGATAACTGTTGCCTCACGGTGGACGCCC-TTTGGGTGTGCCATTGTGACCGAATAGCGCTTGCGGCGTTGCCTCGTACAACAGC-CATATAATGTGCATGTTGATATCACGGCAACCTCGCTCTCGCTTTTGGTCTAGGATGCTGCTCA…
	Bromus_inermis ????????????????????????????????????????????????????????????????????????????????????????????????????????????AT-CCCCG-TT-GTACTTCGGCCGACTACCGGCGCCGTGTCCCGTCACTCTT-GTGG-CATTGTCCCGATGGATTGAACCAGTGGCTTGCGTGCTAGTACCCGACCTACGGGAAGTGGTGCTTCATATAATTGTTGCCTCACGGTGGACGCCC-TTTGGGTGCGCCATTGTGACCGAATAGCGCTTGCGGCGTTGCCTCGTACAACAGC-CATATAATGTGCATGTTGATATCACGGCAACCTCGCTCTCGCTTTTGGTCTAGGATGCTGCTCACG…
	Bromus_intermedius_1 ?????????????????????????????????????????????????????????????????????????GCATGAGTAGCTTTGGACATGTGTCTGCC-GGTAGATCCCCCG-TT-GTACTTCGGCCGACTACCGGCGCCGTGTCCCGTCACTTTT-GTGG-CATTGTCCCAATGGATTGAACATGTGGCTTGCGTGCTAGTACCCGACCTACGGGAAGTGGTGCTTCATATAATTGTTGCCTCACGGTGGACGCCCCTTTGGGTGTGCCATTGTGACCGAATAGCGCTTGCGGCGTTGCCTCGTACATCAGCACATATAATGTGCCTGTTGATATCACGGCAGCCTCGCTCTCGCTTTTGGTCTAGGATGCTG…
	Bromus_intermedius_2 ????????????????????????????????????????????????????????????????????AACGTGCATGAGTAGCTTTGGACATGTGTCTGCC-GGTAGATCCCCCG-TT-GTACTTCGGCCGACTACCGGCGCCGTGTCCCGTCACTTTT-GTGG-CATTGTCCCAATGGATTGAACATGTGGCTTGCGTGCTAGTACCCGACCTACGGGAAGTGGTGCTTCATATAATTGTTGCCTCACGGTGGACGCCCCTTTGGGTGTGCCATTGTGACCGAATAGCGCTTGCGGCGTTGCCTCGTACATCAGCACATATAATGTGGCTGTTGATATCACGGCAGCCTCGCTCTCGCTTTTGGTCTAGGATGCTG…
	Bromus_interruptus_1 ??????????????????????????????????????????????????????????????????????????????????????????????????????????????????????????????????????????????????????????????????????????????????????????????????????????????????????????????????????????????????????????????????????????????????????????????????????????????????????????????????????????????????????????????????????????????????????????…
	Bromus_interruptus_2 ???????????????????????????????????????????????????????????????????????????????????????GGACATGTGTCTGCC-GGTAGATCCCCCG-TT-GTACTTCGGCCGACTACCGGCGCCGTGTCCCGTCACTCTT-GTGG-CATTGTCCCGATGGATTAAACCCGTGGCTTGCGTGCTAGTACCCGACCTAAGGGAAGTGGTGCGCCATATAATTGTTGCCTCACGATGGACGCCC-TTTGGGTGTGACATTGTGATCGAATAGCGCTTGCGGCGTTGCCTCGTACATCAGC-CATATAATGTGTCTGTTGATATCACGGCAACCTTGCTCTCGCTTTTGGTCTAGGATGCTG…
	Bromus_cf_danthoniae_5 ???????????????????????????????????????????????CTTGACCGCTGTA-GTCTATCAACGTGCATGAGTAGCTTTGGACATGTGTCTGCC-GGTAGATCCCCCG-TT-GTACTTCGGCCGACTACCGGCGCCGTGTCCCGTCACTTTT-GTGG-CATTGTCCCAATGGATTGAACATGTGGCTTGCGTGCTAGTACCCGACCTACGGGAAGTGGTGCTTCATATAATTGTTGCCTCACGGTGGACGCCCCTTTGGGTGTGCCATTGTGACCGAATAGCGCTTGCGGCGTTGCCTCGTACATCAGCACATATAATGTGCCTGTTGATATCACGGCATCCTCGCTCTCGCTTTTGGTCTAGGATGC…
	Bromus_japonicus_3 ????????????????????????????????????????????????????????????????TATCAACGTGCATGAGTAGCTTTGGACATGTGTCTGCC-GGTAGATCCCCCG-TT-GTACTTCGGCCGACTACCGGCGCCGTGTCCCGTCACTTTT-GTGG-CATTGTCCCAATGGATTGAACATGTGGCTTGCGTGCTAGTACCCGACCTACGGGAAGTGGTGCTTCATATAATTGTTGCCTCACGGTGGACGCCCCTTTGGGTGTGCCATTGTGACCGAATAGCGCTTGCGGCGTTGCCTCGTACATCAGCACATATAATGTGGCTGTTGATATCACGGCAGCCTCGCTCTCGCTTTTGGTCTAGGATGCTGCT…
	Bromus_japonicus_4 ????????????????????????????????????????????????TTGACCG?TGTA-GTCTATCAATGTGCATGAGTAGCTTTGGACATGTGTCTGCC-GGTAGATCCCCCG-TT-GTACTTCGGCCGACTACCGGCGCCGTGTCCCGTCACTTTT-GTGG-CATTGTCCCAATGGATTGAACATGTGGCTTGCGTGCTAGTACCCGACCTACGGGAAGTGGTGCTTCATATAATTGTTGCCTCACGGTGGACGCCCCTTTGGGTGTGCCATTGTGACCGAATAGCGCTTGCGGCGTTGCCTCGTACATCAGCACATATAATGTGCCTGTTGATATCACGGCAGCCTCGCTCTCGCTTTTGGTCTAGGATGCTGCT…
	Bromus_japonicus_5 ??GCAAAGTGATCTTACCGTGCTTTGCATGGTCAGAGGCTTGGTCGGCTTGACCGCTGTA-GTCTATCAACGTGCATGAGTAGCTTTGGACATGTGTCTGCC-GGTAGATCCCCCG-TT-GTACTTCGGCCGACTACCGGCGCCGTGTCCCGTCACTTTT-GTGG-CATTGTCCCAATGGATTGAACATGTGGCTTGCGTGCTAGTACCCGACCTACGGGAAGTGGTGCTTCATATAATTGTTGCCTCACGGTGGACGCCCCTTTGGGTGTGCCATTGTGACCGAATAGCGCTTGCGGCGTTGCCTCGTACATCAGCACATATAATGTGCCTGTTGATATCACGGCATCCTCGCTCTCGCTTTTGGTCTAGGATGCTGCT…
	Bromus_japonicus_1 ???????GTGATCTTACCGTGCTTTGCATGGTCAGAGGCTTGGTCGGCTTGACCGCTGTA-GTCTATCAAYGTGCATGAGTAGCTTTGGACATGTGTCTGCC-GGTAGATCCCCCG-TT-GTACTTCGGCCGACTACCGGCGCCGTGTCCCGTCACTTTT-GTGG-CATTGTCCCAATGGATTGAACATGTGGCTTGCGTGCTAGTACCCGACCTACGGGAAGTGGTGCTTCATATAATTGTTGCCTCACGGTGGACGCCCCTTTGGGTGTGCCATTGTGACCGAATAGCGCTTGCGGCGTTGCCTCGTACATCAGCACATATAATGTGSCTGTTGATATCACGGCATCCTCGCTCTCGCTTTTGGTCTAGGATGCTGCT…
	Bromus_cf_danthoniae_6 ????????TGATCTTACCGTGCTTTGCATGGTCAGAGGCTTGGTCGGCTTGACCGCTGTA-GTCTATCAACGTGCATGAGTAGCTTTGGACATGTGTCTGCC-GGTAGATCCCCCG-TT-GTACTTCGGCCGACTACCGGCGCCGTGTCCCGTCACTTTT-GTGG-CATTGTCCCAATGGATTGAACATGTGGCTTGCGTGCTAGTACCCGACCTACGGGAAGTGGTGCTTCATATAATTGTTGCCTCACGGTGGACGCCCCTTTGGGTGTGCCATTGTGACCGAATAGCGCTTGCGGCGTTGCCTCGTACATCAGCACATATAATGTGCCTGTTGATATCACGGCATCCTCGCTCTCGCTTTTGGTCTAGGATGC…
	Bromus_japonicus_2 ??????????????????????????????????????????????GCTTGACCGCTGTA-GTCTATCAATGTGCATGAGTAGCTTTGGACATGTGTCTGCC-GGTAGATCCCCCG-TT-GTACTTCGGCCGACTACCGGCGCCGTGTCCCGTCACTTTT-GTGG-CATTGTCCCAATGGATTGAACATGTGGCTTGCGTGCTAGTACCCGACCTACGGGAAGTGGTGCTTCATATAAYTGTTGCCTCACGGTGGACGCCCCTTTGGGTGTGCCATTGTGACCGAATAGCGCTTGCGGCGTTGCCTCGTACATCAGCACATATAATGTGGCTGTTGATATCACGGCAGCCTCGCTCTCGCTTTTGGTCTAGGATGCTGCT…
	Bromus_kalmii ???????????????????????????????????????????????????????????????????????GTGGATGAGTAGCTTTGGACACGTGTCTGCC-GGTAGATCCCCCG-TT-GTACTTCGGCCGACTACCGGCGCCGTGTCCCGTCATTCTT-GTGG-CATTGTCCCGATGGATTGAACCCGTGGCTTGCGTGCTAGTACCCGACCTACGGGAAGTGGTGCTTCATATAATTGTTGCCTCACGGTGGACGCCC-TTTGGGTGTGCCATTGTGATCGAATAGCGCTTGCGGCGTTGCCTCGTACAGCAGC-CATATAATGTGCCTGTTGATATCATGGCAGCCTCGCTCTCGCTTTTGGTCTAGGATGCTGCTCACGA…
	Bromus_kopetdagensis ??????????????????????????????GTCGGAGGCTTGGTTGGGATGACCGGTGTT-GGCTACCAACGTGCATGAGTAGCATTGGAYACGTGTCTGCC-GGTAGATCCCCCG-TT-GTACTTCGGCCGACTACCGGCGCCGTGTCCCGTCACTCTT-GTGG-CATTGTCCCGATGGATTGAACTTGTGGCTTGCGTGCTAGTACCCGACCTACGGGAAATGGTGCTTCGGATAACTGTTGCCTCACGGTGGACGCCC-TTTGGGTGTGCCATTGTGACCGAATAGCGCTTGCGGCGTTGCCTCGTACAACAGC-CATATAATGTGCATGTTGATATCACGGCAACCTCGCTCTCGCTTTTGGTCTAGGATGCTG…
	Bromus_lanceolatus_3 ????????????????????????????????????GGCTTAGTCGGCTTGACCGCTGTA-GTCTATCRATGTGCATGAGTAGCTTTGGACATGTGTCTGCC-GGTAGATCCCCCG-TT-GTACTTCGGCCGACTACCGGCGCCGTGTCCCGTCACTTTT-GTGG-CATTGTCCCAATGGATTGAACATGTGGCTTGCGTGCTAGTACCCSACCTACGGGAAGTGGTGCTTCATATAATTGTTGCCTCACGGTGGACGCCCCTTTGGGTGTGCCATTGTGACCGAATAGCGCTTGCGGCGTTGCCTCGTACATCAGCACATATAATGTGGCTGTTGATATCACGGCAGCCTCGCTCTCGCTTTTGGTCTAGGATGCTG…
	Bromus_lanceolatus_4 ????????????????????????????????????GGCTTAGTCGGCTTGACCGCTGTA-GTCTATCAATGTGCATGAGTAGCTTTGGACATGTGTCTGCC-GGTAGATCCCCCG-TT-GTACTTCGGCCGACTACCGGCGCCGTGTCCCGTCACTTTT-GTGG-CATTGTCCCAATGGATTGAACATGTGGCTTGCGTGCTAGTACCCSACCTACGGGAAGTGGTGCTTCATATAATTGTTGCCTCACGGTGGACGCCCCTTTGGGTGTGCCATTGTGACCGAATAGCGCTTGCGGCGTTGCCTCGTACATCAGCACATATAATGTGGCTGTTGATATCACGGCAGCCTCGCTCTCGCTTTTGGTCTAGGATGCTG…
	Bromus_macrocladus ???????????TCTTACCGTGCTTTGCATGGTCGGAGGCTTGGTCGGCTTGACCGCTGTA-GTCTATCAATGTGCATGAGTAGCTTTGGACATGTGTCTGCC-GGTAGATCCCCCG-TT-GTACTTCGGCCGACTACCGGCGCCGTGTCCCGTCACTTTT-GTGG-CATTGTCCCAATGGATTGAACATGTGGCTTGCGTGCTAGTACCCCACCTACGGGAAGTGGTGCTTCATATAATTGTTGCCTCACGGTGGATGCCC-TTTGGGTGTGCCATTGTGACCGAATAGCGTTTGCGGCGTTGCCTCGTACATCAGC-CATATAATGTGCCTGTTGATATCACGGCAGCCTCGCTCTCGCTTTTGGTCTAGGATGCTGCT…
	Bromus_madritensis ??GC-AAGTGATCTTACCGTGCTTTGCATGGTCGGAGGCTTGGTGGGCCAGACCCGTGAT-GGCTATCAACGTGCATGAGTAGCATTGGATACATGTCTGCC-GGTAGATCCCCCG-TT-GTACTTCGGCCGACTACCGGCGCTGTGTCCCGTCACTCTT-GTGGGCATTGTCCCGATGGATTGAACTTGTGGCTTGCGTGCTAGTACCCGACCTACGGGAAGTGGTGCTTCGAATAATTGTTGCCTCACGGTGGACGCCC-TTTGGGTGTGCCATTGTGACCGAATAGCGCTTGCGGCGTTGCCTCGTACAACAGC-CATATAATGTGCATGTTGATATCACGGCAACCTCGCTCTCGCTTTTGGTCTAGGATGCTGCT…
	Bromus_oxyodon_2 ????????TGATCTTACCGTGCTTTGCATGGTCAGAGGCTTGGTCGGCTTGACCGCTGTA-GTCTATCAACGTGCATGAGTAGCTTTGGACATGTGTCTGCC-GGTAGATCCCCCG-TT-GTACTTCGGCCGACTACCGGCGCCGTGTCCCGTCACTTTT-GTGG-CATTGTCCCAATGGATTGAACATGTGGCTTGCGTGCTAGTACCCGACCTACGGGAAGTGGTGCTTCATATAATTGTTGCCTCACGGTGGACGCCCCTTTGGGTGTGCCATTGTGACCGAATAGCGCTTGCGGCGTTGCCTCGTACATCAGCACATATAATGTGCCTGTTGATATCACGGCATCCTCGCTCTCGCTTTTGGTCTAGGATGCTGCTTA…
	Bromus_oxyodon_3 ????????TGATCTTACCGTGCTTTGCATGGTCAGAGGCTTGGTCGGCTTGACCGCTGTA-GTCTATCAACGTGCATGAGTAGCTTTGGACATGTGTCTGCC-GGTAGATCCCCCG-TT-GTACTTCGGCCGACTACCGGCGCCGTGTCCCGTCACTTTT-GTGG-CATTGTCCCAATGGATTGAACATGTGGCTTGCGTGCTAGTACCCGACCTACGGGAAGTGGTGCTTCATATAATTGTTGCCTCACGGTGGACGCCCCTTTGGGTGTGCCATTGTGACCGAATAGCGCTTGCGGCGTTGCCTCGTACATCAGCACATATAATGTGCCTGTTGATATCACGGCATCCTYGCTCTCGCTTTTGGTCTAGGATGCTGCTTA…
	Bromus_oxyodon_1 ?????????????????????????????????????GCTTGGTCGGCTTGACCGCTGTA-GTCTATCAACGTGCATGAGTAGCTTTGGACATGTGTCTGCC-GGTAGATCCCCCG-TT-GTACTTCGGCCGACTACCGGCGCCGTGTCCCGTCACTTTT-GTGG-CATTGTCCCAATGGATTGAACATGTGGCTTGCGTGCTAGTACCCGACCTACGGGAAGTGGTGCTTCATATAAYTGTTGCCTCACGGTGGACGCCCCTTTGGGTGTGCCATTGTGACCGAATAGCGCTTGCGGCGTTGCCTCGTACATCAGCACATATAATGTGCCTGTTGATATCACGGCATCCTTGCTCTCGCTTTTGGTCTAGGATGCTGCTTA…
	Bromus_pannonicus_monocladus ?????????????????????????????????????????????????????????????????????????GCATGAGTAGCATTGGATACGTGTCTGCC-GGTAGATCCCCCG-TT-GTACTTCGGCCGACTACCGGCGCCGTGTCCCGTCACTCTT-GTGG-CATTGTCCCGATGGATTGAACCCGTGGCTTGCGTGCTAGTACCCGACCTACGGGAAGTGGTGCTTCGTATAATTGTTGCCTCACGGTGGACGCCC-TTTGGGTGTGCCATTGTGACCGAATAGCGCTTGCGGCGTTGCCTCGTACAACAGC-CATATAATGTGCATGTTGATATCACGGCAACCTCGCTCTCGCTTTTGGTCTA…
	Bromus_pectinatus_1 ???????????????????????????????????????????????????????????????????????????????????????????????????????????????????????????????????????????????????????????????????????????????????????????????????????????????????????????????????????????????????????????????????????????????????????????????????????????????????????????????????????????????????????????????????????????????????????????…
	Bromus_pectinatus_2 ???????????????????????????????????????????????????????????????????????????????????????????????GTCTGC--GGTAGAT-CCCCG-TT-GTACTTCGGCCGACTACCGGCGCCGTGTCCCGTCACTTTT-GTGG-CATTGTCCCAATGGATTGAACATGTGGCTTGCGTGCTAGTACCCGACCTACGGGAAGTGGTGCTTCATATAATTGTTGCCTCACGGTGGACGCCCCTTTGGGTGTGCCATTGTGACCGAATAGCGCTTGCGGCGTTGCCTCGTACATCAGCACATATAA-GTGGCTGTTGATATCACGGCAGCCTCGCTCTCGCTTTTGGTCTAGGA-GCTGC…
	Bromus_pseudobrachystachys_1 ?????????????TTACCGTGCTTTGCATGGTCAGAGGCTTGGTCGGCTTGACCGCTGTA-GTCTATCAACGTGCATGAGTAGCTTTGGACATGTGTCTGCC-GGTAGATCCCCCG-TT-GTACTTCGGCCGACTACCGGCGCCGTGTCCCGTCACTTTT-GTGG-CATTGTCCCAATGGATTGAACATGTGGCTTGCGTGCTAGTACCCGACCTACGGGAAGTGGTGCTTCATATAATTGTTGCCTCACGGTGGACGCCCCTTTGGGTGTGCCATTGTGACCGAATAGCGCTTGCGGCGTTGCCTCGTACATCAGCACATATAATGTGCCTGTTGATATCACGGCATCCTCGCTCTCGCTTTTGGTCTA…
	Bromus_pseudobrachystachys_2 ??????????????????????????????????????CTTGGTCGGCTTGAC-GCTGTA-GTCTATCAACGTGCATGAGTAGCTTTGGACATGTGTCTGCC-GGTAGATCCCCCG-TT-GTACTTCGGCCGACTACCGGCGCCGTGTCCCGTCACTTTT-GTGG-CATTGTCCCAATGGATTGAACATGTGGCTTGCGTGCTAGTACCCGACCTACGGGAAGTGGTGCTTCATATAATTGTTGCCTCACGGTGGACGCCCCTTTGGGTGYGCCATTGTGACCGAATAGCGCTTGCGGCGTTGCCTCGTACATCAGCACATATAATGTGCCTGTTGATATCACGGCATCCTCGCTCTCGCTTTTGGTCTA…
	Bromus_pulchellus_1 ??????????????TACCGTGCTTTGCATGGTCAGAGGCTTGGTCGGCTTGACCGCTGTA-GTCTATCAACGTGCATGAGTAGCTTTGGACATGTGTCTGCC-GGTAGATCCCCCG-TT-GTACTTCGGCCGACTACCGGCGCCGTGTCCCGTCACTTTT-GTGG-CATTGTCCCAATGGATTGAACATGTGGCTTGCGTGCTAGTACCCGACCTACGGGAAGTGGTGCTTCATATAATTGTTGCCTCACGGTGGACGCCCCTTTGGGTGTGCCATTGTGACCGAATAGCGCTTGCGGCGTTGCCTCGTACATCAGCACATATAATGTGCCTGTTGATATCACGGCATCCTCGCTCTCGCTTTTGGTCTAGGATGCTGC…
	Bromus_pulchellus_2 ????????????CTTACCGTGCTTTGCATGGTCAGAGGCTTGGTCGGCTTGACCGCTGTA-GTCTATCAACGTGCATGAGTAGCTTTGGACATGTGTCTGCC-GGTAGATCCCCCG-TT-GTACTTCGGCCGACTACCGGCGCCGTGTCCCGTCACTTTT-GTGG-CATTGTCCCAATGGATTGAACATGTGGCTTGCGTGCTAGTACCCGACCTACGGGAAGTGGTGCTTCATATAATTGTTGCCTCACGGTGGACGCCCCTTTGGGTGTGCCATTGTGACCGAATRGCGCTTGCGGCGTTGCCTCGTACATCAGCACATATAATGTGCCTGTTGATATCACGGCATCCTCGCTCTCGCTTTTGGTCTAGGATGCTGC…
	Bromus_pulchellus_3 ????????TGATCTTACCGTGCTTTGCATGGTCAGAGGCTTGGTCGGCTTGACCGCTGTA-GTCTATCAACGTGCATGAGTAGCTTTGGACATGTGTCTGCC-GGTAGATCCCCCG-TT-GTACTTCGGCCGACTACCGGCGCCGTGTCCCGTCACTTTT-GTGG-CATTGTCCCAATGGATTGAACATGTGGCTTGCGTGCTAGTACCCGACCTACGGGAAGTGGTGCTTCATATAATTGTTGCCTCACGGTGGACGCCCCTTTGGGTGTGCCATTGTGACCGAATRGCGCTTGCGGCGTTGCCTCGTACATCAGCACATATAATGTGCCTGTTGATATCACGGCATCCTYGCTCTCGCTTTTGGTCTAGGATGCTGC…
	Bromus_pumilio_1 ?????????????????????????????????????GCTTGGTTGGTTTGACCGCTGTT-GGCTATCGACGCGCATGAGTAGCTTTGGACCCGTGTCTGCC-GGTAGATCTCCCG-TT-GTAGTTCGGCTGACTATCGGTGCTATGTCCTGTCACTTTT-GTAG--TTTTTACTGCTG-ATTGAAACCATGGCTTGCGTGCTAGTACCCGACCTACGGGAAGTAGTGCTCCGAATAATTGTTGCCTCATGGTGGACGCCC-TTAGGGTGTGCCACTGTGACTGAATAGCGTTTGTGGCGTTGCCTCATACAACAAT-CATATAATGTGCCTGTTGATATCATGGCAATCTCACTCTCGCTTTTGGTTTACGATGCTGCTCA…
	Bromus_pumilio_2 ??????????????????????????????????????????????????????????????????????????CATGAGTAGCTTTGGACCCGTGTCTGCC-GGTAGATCTCCCG-TT-GTAGTTCGGCTGACTATCGGTGCTATGTCCTGTCACTTTT-GTAG--TTTTTTCTGCTG-ATTGAAACCATGGCTTGCGTGCTAGTACCCGACCTACGGGAAGTAGTGCTCTGAATAATTGTTGCCTCACGGTGGACGCCC-TTAGGGTGTGCCACTGTGACTGAATAGCGTTTGTGGCGTTGCCTCATACAACAAT-CATATAATGTGCCTGTTGATATCATGGCAATCTCACTCTCGCTTTTGGTTTACGATGCTGCTCA…
	Bromus_pumpellianus ??????????????????????????????????????????????????GACCGGTGTT-GGCTATCAACGTGCATGAGTAGCATTGGACACGTGTCTGCC-GGTAGATCCCCCG-TT-GTACTTCGGCCGACTACCGGCGCCGTGTCCCGTCACTCTT-GTGG-CATTGTCCCGATGGATTGAACCAGTGGCTTGCGTGCTAGTACCCGACCTACGGGAAGTGGTGCTTCGTATAATTGTTGCCTCACGGTGGACGCCC-TTTGGGTGTGCCATTGTGACCGAATAGCGCTTGCGGCGTTGCCTCGTACAACATC-CATATAATGTGCATGTTGATATCACGGCAACCTCGCTCTCGCTTTTGGTCTAGGATGCTGC…
	Bromus_racemosus_3 ????????TGATCTTACCGTGCTTTGCATGGTCAGAGGCTTGGTCGGCTTGACCGCTGTA-GTCTATCAACGTGCATGAGTAGCTTTGGACATGTGTCTGCC-GGTAGATCCCCCG-TT-GTACTTCGGCCGACTACCGGCGCCGTGTCCCGTCACTTTT-GTGG-CATTGTCCCAATGGATTGAACATGTGGCTTGCGTGCTAGTACCCGACCTACGGGAAGTGGTGCTTCATATAATTGTTGCCTCACGGTGGACGCCCCTTTGGGTGTGCCATTGTGACCGAATAGCGCTTGCGGCGTTGCCTCGTACATCAGCACATATAATGTGCCTGTTGATATCACGGCAGCCTCGCTCTCGCTTTTGGTCTAGGATGCTGCT…
	Bromus_racemosus_4 ???CAAAGTGATCTTACCGTGCTTTGCATGGTCAGAGGCTTGGTCGGCTTGACCGCTGTA-GTCTATCAACGTGCATGAGTAGCTTTGGACATGTGTCTGCC-GGTAGATCCCCCG-TT-GTACTTCGGCCGACTACCGGCGCCGTGTCCCGTCACTTTT-GTGG-CATTGTCCCGATGGATTGAACATGTGGCTTGCGTGCTAGTACCCGACCTACGGGAAGTGGTGCTTCATATAATTGTTGCCTCACGGTGGACGCCCCTTTGGGTGTGCCATTGTGACCGAATAGCGCTTGCGGCGTTGCCTCGTACATCAGCACATATAATGTGCCTGTTGATATCACGGCAKCCTCGCTCTCGCTTTTGGTCTAGGATGCTGCT…
	Bromus_racemosus_5 ?????????????????????????????????????GCTTGGTCGGCTTGACCGCTGTA-GTCTATCAACGTGCATGAGTAGCTTTGGACATGTGTCTGCC-GGTAGATCCCCCG-TT-GTACTTCGGCCGACTACCGGCGCCGTGTCCCGTCACTTTT-GTGG-CATTGTCCCAATGGATTGAACATGTGGCTTGCGTGCTAGTACCCGACCTACGGGAAGTGGTGCTTCATATAATTGTTGCCTCACGGTGGACGCCCCTTTGGGTGCGCCATTGTGACCGAATAGCGCTTGCGGCGTTGCCTCGTACATCAGC-CATATAATGTGCCTGTTGATATCACGGCAGCCTCGCTCTCGCTTTTGGTCTAGGATGCTGCT…
	Bromus_racemosus_6 ?????????????????????????????????????????????????????????????GTCTATCAACGTGCATGAGTAGCTTTGGACATGTGTCTGCC-GGTAGATCCCCCG-TT-GTACTTCGGCCGACTACCGGCGCCGTGTCCCGTCACTTTT-GTGG-CATTGTCCCAATGGATTGAACATGTGGCTTGCGTGCTAGTACCCGACCTACGGGAAGTGGTGCTTCATATAATTGTTGCCTCACGGTGGACGCCCCTTTGGGTGYGCCATTGTGACCGAATAGCGCTTGCGGCGTTGCCTCGTACATCAGC-CATATAATGTGCCTGTTGATATCACGGCAGCCTCGCTCTCGCTTTTGGTCTAGGATGCTGCT…
	Bromus_racemosus_7 ????????????????????????????????????????????????????????????????TATCAACGTGCATGAGTAGCTTTGGACATGTGTCTGCC-GGTAGATCCCCCG-TT-GTACTTCGGCCGACTACCGGCGCCGTGTCCCGTCACTTTT-GTGG-CATTGTCCCAATGGATTGAACATGTGGCTTGCGTGCTAGTACCCGACCTACGGGAAGTGGTGCTTCATATAATTGTTGCCTCACGGTGGACGCCCCTTTGGGTGTGCCATTGTGACCGAATAGCGCTTGCGGCGTTGCCTCGTACATCAGCACATATAATGTGGCTGTTGATATCACGGCAGCCTCGCTCTCGCTTTTGGTCTAGGATGCTGCT…
	Bromus_racemosus_8 GTGCAAAGTGATCTTACCGTGCTTTGCATGGTCGGAGGCTTGGTCGGCTTGACCGCTGTA-GTCTATCAACGTGCATGAGTAGCTTTGGACATGTGTCTGCC-GGTAGATCCCCCG-TT-GTACTTCGGCCGACTACCGGCGCCGTGTCTCGTCACTTTT-GTGG-CATTGTCCCAATGGATTGAACATGTGGCTTGCGTGCTAGTACCCGACCTACGGGAAGTGGTGCTTCATATAATTGTTGCCTCACGGTGGACGCCCCTTTGGGTGCGCCATTGTGACCGAATAGCGCTTGCGGCGTTGCCTCGTACATCAGC-CATATAATGTGCCTGTTGATATCACGGCAGCCTCGCTCTCGCTTTTGGTCTAGGATGCTGCT…
	Bromus_racemosus_1 ??????????????TACCGTGCTTTGCATGGTCAGAGGCTTGGTCGGCTTGACCGCTGTA-GTCTATCAACGTGCATGAGTAGCTTTGGACATGTGTCTGCC-GGTAGATCCCCCG-TT-GTACTTCGGCCGACTACCGGCGCCGTGTCCCGTCACTTTT-GTGG-CATTGTCCCAATGGATTGAACATGTGGCTTGCGTGCTAGTACCCGACCTACGGGAAGTGGTGCTTCATATAATTGTTGCCTCACGGTGGACGCCCCTTTGGGTGTGCCATTGTGACCGAATAGCGCTTGCGGCGTTGCCTCGTACATCAGCACATATAATGTGCCTGTTGATATCACGGCATCCTCGCTCTCGCTTTTGGTCTAGGATGCTGCT…
	Bromus_racemosus_2 ?????????GATCTTACCGTGCTTTGCATGGTCAGAGGCTTGGTCGGCTTGACCGCTGTA-GTCTATCAACGTGCATGAGTAGCTTTGGACATGTGTCTGCC-GGTAGATCCCCCG-TT-GTACTTCGGCCGACTACCGGCGCCGTGTCCCGTCACTTTT-GTGG-CATTGTCCCAATGGATTGAACATGTGGCTTGCGTGCTAGTACCCGACCTACGGGAAGTGGTGCTTCATATAATTGTTGCCTCACGGTGGACGCCCCTTTGGGTGTGCCATTGTGACCGAATAGCGCTTGCGGCGTTGCCTCGTACATCAGCACATATAATGTGCCTGTTGATATCACGGCATCCTCGCTCTCGCTTTTGGTCTAGGATGCTGCT…
	Bromus_ramosus ????????????????????????????????????????????????????????????????????????????????????????????????????????????????CCCG-TT-GTACTTCGGCCGACTACCGGCGCCGTGTCCCGTCACTCTT-GTGG-CATTGTCCCGATGGATTGAACCCGTGGCTTGCGTGCTAGTACCCGACCTACGGGAAGTGGTGCTTCATATAATTGTTGCCTCACGGTGGACGCCC-TTTGGGTGTGCCATTGTGACCGAATAGCGCTTGCGGCGTTGCCTCGTACAACAGC-CATATAATGTGCCTGTTGATATCATGGCAACCTCGCCATCGCTTTTGGTCTAGGATGCTGCTCACG…
	Bromus_rechingeri ??????????????????????????????????????????????????????????????????????????????????????????????????????????????????????????????????????????????????GTCCCGTCACTCTT-GTGG-CATTGTCCCGATGGATTGAACTTGTGGCTTGCGTGCTAGTACCCGACCTACGGGAAGTGGTGCTTCGGATAATTGTTGCCTCACGGTGGACGCCC-TTTGGGTGTGCCATCGTGACCGAATAGCGCTTGCGGCGTTGCCTCGTACGACAGC-CATATAATGTGCATGTTGATATCACGGCAACCTCGCTCTCGCTTTTGGTCTAGGATGCTGCTC…
	Bromus_rigidus ???????????????????????????????????????????????????????????????????????????????????????????????????????????????????G-TT-GTAGTTCGGCCGACTACCGGCGCCGTGTCCCGTCACTCTT-GTGG-CATTGTCCCGATGGATTGAACTTGTGGCTTGCGTGCTAGTACCCGACCTAAGGGAAGTGGTGCTTCGGATAATTGTTGCCTCACGGTGGACGCCC-TTTGGGTGTGCCATCGTGACCGAATAGCGCTTGCGGCGTTGCCTCGTACGACATC-CATATAATGTGCATGTTGATATCACGGCAACCTCGCTCTCGCTTTTGGTCTAGGATGCTGCTCACG…
	Bromus_rubens ?????????GATCTTACCGTGCTTTGCATGGTCGGAGGCTTGGTGGGCCAGACC-GTGAT-GGCTATCAACGTGCATGAGTAGCATTGGATACATGTCTGCC-GGTAGATCCCCCG-TT-GTACTTCGGCCGACTACCGGCGCTGTGTCCCGTCACTCTT-GTGG-CATTGTCCCGATGGATTGAACTTGTGGCTTGCGTGCTAGTACCCGACCTACGGGAAGTGGTGCTTCGAATAATTGTTGCCTCACGGTGGACGCCC-TTTGGGTGTGCCATTGTGACCGAATAGCGCTTGCGGCGTTGCCTCGTACAACAGC-CATATAATGTGCATGTTGATATCACGGCAACCTCGCTCTCGCTTTTGGTCTAGGATGCTGCTCACGA…
	Bromus_sclerophyllus ?????????????????????????????????????????????????????????????????????????GCATGAGTAGCATTGGACACGTGTCTGCC-GGTAGATCCCCCG-TT-GTACTTCGGCCGACTACCGGCGCCGTGTCCCGTCACTCTT-GTGG-CATTGTCCCGATGGATTGAACTTGTGGCTTGCGTGCTAGTACCCGACCTACGGGAAATGGTGCTTCGGATAACTGTTGCCTCACGGTGGACGCCC-TTTGGGTGTGCCATTGTGACCGAATAGCGCTTGCGGCGTTGCCTCGTACAACAGC-CATATAATGTGCATGTTGATATCACGGCAACCTCGCTCTCGCTTTTGGTCTAGGATGCTG…
	Bromus_scoparius_1 ????????????????????????????????CGGAGGCTTGGTCGGCTTGACCGCTGTA-GTCTATCAACGTGCATGAGTAGCTTTGGACATGTGTCTGCC-GGTAGATCCCCCG-TT-GTACTTCGGCCGACTACCGGCGCCGTGTCCCGTCACTTTT-GTGG-CATTGTCCCAATGGATTGAACATGTGGCTTGCGTGCTAGTACCCGACCTACGGGAAATGGTGCTTCATATAATTATTGCCTCACGGTGGACGCCCCTTTGGGTGTGCCACTGTGACCGAATAGCGCTTGCGGCGTTGCCTCGTACATCAGC-CATATAATGTGCCTGTTGATATCACGGCAGCCTCGCTCTCGCTTTTGGTCTAGGATGCTGCT…
	Bromus_scoparius_2 ???????GTGATCTTACCGTGCTTTGCATGGTCGGAGGCTTGGTCGGCTTGACCGCTGTA-GTCTATCAACGTGCATGAGTAGCTTTGGACATGTGTCTGCC-GGTAGATCCCCCG-TT-GTACTTCGGCCGACTACCGGCGCCGTGTCCCGTCACTTTT-GTGG-CATTGTCCCAATGGATTGAACATGTGGCTTGCGTGCTAGTACCCGACCTACGGGAAATGGTGCTTCATATAATTATTGCCTCACGGTGGACGCCCCTTTGGGTGTGCCACTGTGACCGAATAGCGCTTGCGGCGTTGCCTCGTACATCAGC-CATATAATGTGCCTGTTGATATCACGGCAGCCTCGCTCTCGCTTTTGGTCTAGGATGCTGCT…
	Bromus_scoparius_3 ???????GTGATCTTACCGTGCTTTGCATGGTCGGAGGCTTGGTCGGCTTGACCGCTGTA-GTCTATCAACGTGCATGAGTAGCTTTGGACATGTGTCTGCC-GGTAGATCCCCCG-TT-GTACTTCGGCCGACTACCGGCGCCGTGTCCCGTCACTTTT-GTGG-CATTGTCCCAATGGATTGAACATGTGGCTTGCGTGCTAGTACCCGACCTACGGGAAATGGTGCTTCATATAATTATTGCCTCACGGTGGACGCCCCTTTGGGTGTGCCACTGTGACCGAATAGCGCTTGCGGCGTTGCCTCGTACATCAGC-CATATAATGTGCCTGTTGATATCACGGCAGCCTCGCTCTCGCTTTTGGTCTAGGATGCTGCT…
	Bromus_scoparius_4 ?TGCAAAGTGATCTTACCGTGCTTTGCATGGTCGGAGGCTTGGTCGGCTTGACCGCTGTA-GTCTATCAACGTGCATGAGTAGCTTTGGACATGTGTCTGCC-GGTAGATCCCCCG-TT-GTACTTCGGCCGACTACCGGCGCCGTGTCCCGTCACTTTT-GTGG-CATTGTCCCAATGGATTGAACATGTGGCTTGCGTGCTAGTACCCGACCTACGGGAAATGGTGCTTCATATAATTATTGCCTCACGGTGGACGCCCCTTTGGGTGTGCCACTGTGACCGAATAGCGCTTGCGGCGTTGCCTCGTACATCAGC-CATATAATGTGCCTGTTGATATCACGGCAGCCTCGCTCTCGCTTTTGGTCTAGGATGCTGCT…
	Bromus_scoparius_5 ???????GTGATCTTACCGTGCTTTGCATGGTCGGAGGCTTGGTCGGCTTGACCGCTGTA-GTCTATCAACGTGCATGAGTAGCTTTGGACATGTGTCTGCC-GGTAGATCCCCCG-TT-GTACTTCGGCCGACTACCGGCGCCGTGTCCCGTCACTTTT-GTGG-CATTGTCCCAATGGATTGAACATGTGGCTTGCGTGCTAGTACCCGACCTACGGGAAATGGTGCTTCATATAATTATTGCCTCACGGTGGACGCCCCTTTGGGTGTGCCACTGTGACCGAATAGCGCTTGCGGCGTTGCCTCGTACATCAGC-CATATGATGTGCCTGTTGATATCACGGCAGCCTCGCTCTCGCTTTTGGTCTAGGATGCTGCT…
	Bromus_secalinus_4 ??????????????????????????????????????????????????????????????????????????CATGAGTAGCTTTGGACATGTGTCTGCCGGGTAGATCCCCCG-TT-GTACTTCGGCCGACTACCGGCGCCGTGTCCCGTCACTTTT-GTGG-CATTGTCCCAATGGATTGAACATGTGGCTTGCGTGCTAGTACCCGACCTACGGGAAGTGGTGCTTCATATAATTGTTGCCTCACGGTGGACGCCCCTTTGGGTGCGCCATTGTGACCGAATAGCGCTTGCGGCGTTGCCTCGTACATCAGC-CATATAATGTGCCTGTTGATATCACGGCAGCCTCGCTCTCGCTTTTGGTCTAGGATGCTGCT…
	Bromus_secalinus_1 ?????????????????????????????????????????????????????????????????????????????????????????????????????????????????CCG-TT-GTACTTCGGCCGACTACCGGCGCCGTGTCCCGTCACTTTT-GTGG-CATTGTCCCAATGGATTGAACATGTGGCTTGCGTGCTAGTACCCGACCTACGGGAAGTGGTGCTTCATATAATTGTTGCCTCACGGTGGACGCCCCTTTGGGTGYGCCATTGTGACYGAATAGCGCTTGCGGCGTTGCCTCGTACATCAGCACATATAATGTGCCTGTTGATATCACGGCAKCCTCGCTCTCGCTTTTGGTCTAGGATGCTGCT…
	Bromus_secalinus_2 ????????????????????????????????????????????????????????TGTA-GTCTATCAACGTGCATGAGTAGCTTTGGACATGTGTCTGCC-GGTAGATCCCCCG-TT-GTACTTCGGCCGACTACCGGCGCCGTGTCCCGTCACTTTT-GTGG-CATTGTCCCAATGGATTGAACATGTGGCTTGCGTGCTAGTACCCGACCTACGGGAAGTGGTGCTTCATATAATTGTTGCCTCACGGTGGACGCCCCTTTGGGTGYGCCATTGTGACCGAATAGCGCTTGCGGCGTTGCCTCGTACATCAGCACATATAATGTGCCTGTTGATATCACGGCAGCCTCGCTCTCGCTTTTGGTCTAGGATGCTGCT…
	Bromus_secalinus_3 ?????????????????????????????????????????????????????????????GTCTATCAACGTGCATGAGTAGCTTTGGACATGTGTCTGCC-GGTAGATCCCCCG-TT-GTACTTCGGCCGACTACCGGCGCCGTGTCCCGTCACTTTT-GTGG-CATTGTCCCAATGGATTGAACATGTGGCTTGCGTGCTAGTACCCGACCTACGGGAAGTGGTGCTTCATATAATTGTTGCCTCACGGTGGACGCCCCTTTGGGTGYGCCATTGTGACCGAATAGCGCTTGCGGCGTTGCCTCGTACATCAGCACATATAATGTGCCTGTTGATATCACGGCAGCCTCGCTCTCGCTTTTGGTCTAGGATGCTGCT…
	Bromus_sewerzowii_2 ?TGCAAAGTGATCTTACCGTGCTTTGCATGGTCAGAGGCTTGGTCGGCTTGACCGCTGTA-GTCTATCAACGTGCATGAGTAGCTTTGGACATGTGTCTGCC-GGTAGATCCCCCG-TT-GTACTTCGGCCGACTACCGGCGCCGTGTCCCGTCACTTTT-GTGG-CATTGTCCCAATGGATTGAACATGTGGCTTGCGTGCTAGTACCCGACCTACGGGAAGTGGTGCTTCATATAATTGTTGCCTCACGGTGGACGCCCCTTTGGGTGTGCCATTGTGACCGAATAGCGCTTGCGGCGTTGCCTCGTACATCAGCACATATAATGTGCCTGTTGATATCACGGCATCCTCGCTCTCGCTTTTGGTCTAGGATGCTGC…
	Bromus_sewerzowii_1 ?TGCAAAGTGATCTTACCGTGCTTTGCATGGTCAGAGGCTTGGTCGGCTTGACCGCTGTA-GTCTATCAACGTGCATGAGTAGCTTTGGACATGTGTCTGCC-GGTAGATCCCCCG-TT-GTACTTCGGCCGACTACCGGCGCCGTGTCCCGTCACTTTT-GTGG-CATTGTCCCAATGGATTGAACATGTGGCTTGCGTGCTAGTACCCGACCTACGGGAAGTGGTGCTTCATATAATTGTTGCCTCACGGTGGACGCCCCTTTGGGTGTGCCATTGTGACCGAATAGCGCTTGCGGCGTTGCCTCGTACATCAGCACATATAATGTGCCTGTTGATATCACGGCATCCTCGCTCTCGCTTTTGGTCTAGGATGCTGC…
	Bromus_squarrosus_6 ???????????????????????????????????????????????????????????????????????????????????????????????????????????????????????????????????????ACCGGCGCCGTGTCCCGTCACTTTT-GTGG-CATTGTCCCAATGGATTGAACATGTGGCTTGCGTGCTAGTACCCGACCTACGGGAAGTGGTGCTTCATATAATTGTTGCCTCACGGTGRACGCCCCTTTGGGTGTGCCATTGTGACTGAATAGCGCTTGCGGCGTTGCCTCGTACATCAGCACATATAATGTGCCTGTTGATATCACGGCATCCTCGCTCTCGCTTTTGGTCTAGGATGCTGC…
	Bromus_squarrosus_5 ??????????????????????????????????????????????????????????????????????????????????????????????????????????????????????????????????????????????CCGTGTCCCGTCACTTTT-GTGG-CATTGTCCCAATGGATTGAACATGTGGCTTGCGTGCTAGTACCCGACCTACGGGAAGTGGTGCTTCATATAATTGTTGCCTCACGGTGGACGCCCCTTTGGGTG?GCCATTGTGACCGAATAGCGCTTGCGGCGTTGCCTCGTACATCAGC-CATATAATGTGCCTGTTGATATCACGGCAGCCTCGCTCTCGCTTTTGGTCTAGGATGCTGC…
	Bromus_squarrosus_1 ????????????????????????????????????????????????TTGACCGCTGTA-GTCTATCAATGTGCATGAGTAGCTTTGGACATGTGTCTGCC-GGTAGATCCCCCG-TT-GTACTTCGGCCGACTACCGGCGCCGTGTCCCGTCACTTTT-GTGG-CATTGTCCCAATGGATTGAACATGTGGCTTGCGTGCTAGTACCCGACCTACGGGAAGTGGTGCTTCATATAATTGTTGCCTCACGGTGGACGCCCCTTTGGGTGTGCCATTGTGACCGAATAGCGCTTGCGGCGTTGCCTCGTACATCAGCACGTATAATGTGCCTGTTGATATCACGGCAGCCTCGCTCTCGCTTTTGGTCTAGGATGCTGC…
	Bromus_squarrosus_3 ???????????TCTTACCGTGCTTTGCATGGTCAGAGGCTTGGTCGGCTTGACCGCTGTA-GTCTATCAACGTGCATGAGTAGCTTTGGACATGTGTCTGCC-GGTAGATCCCCCG-TT-GTACTTCGGCCGACTACCGGCGCCGTGTCCCGTCACTTTT-GTGG-CATTGTCCCAATGGATTGAACATGTGGCTTGCGTGCTAGTACCCGACCTACGGGAAGTGGTGCTTCATATAATTGTTGCCTCACGGTGGACGCCCCTTTGGGTGTGCCATTGTGACCGAATAGCGCTTGCGGCGTTGCCTCGTACATCAGCACATATAATGTGCCTGTTGATATCACGGCATCCTCGCTCTCGCTTTTGGTCTAGGATGCTGC…
	Bromus_squarrosus_4 ??????????????????????????????????????????????GCTTGACCGCTGTA-GTCTATCAAYGTGCATGAGTAGCTTTGGACATGTGTCTGCC-GGTAGATCCCCCG-TT-GTACTTCGGCCGACTACCGGCGCCGTGTCCCGTCACTTTT-GTGG-CATTGTCCCAATGGATTGAACATGTGGCTTGCGTGCTAGTACCCGACCTACGGGAAGTGGTGCTTCATATAATTGTTGCCTCACGGTGGACGCCCCTTTGGGTGYGCCATTGTGACCGAATAGCGCTTGCGGCGTTGCCTCGTACATCAGCACATATAATGTGCCTGTTGATATCACGGCAGCCTCGCTCTCGCTTTTGGTCTAGGATGCTGC…
	Bromus_sterilis ??????????????????????????????????????????????????????????????????????CGTGCATGAGTAGCATTGGATACGTGTCTGCC-GGTAGATCCCCCG-TT-GTACTTCGGCCGACTACCGGCGCCGTGTCCCGTCACTCTT-GTGG-CATTGTCCCGATTGATTGAACTTGTGGCTTGCGTGCTAGTACCCGACCTACGGGAAGTGGTCCTTCGTATAATTGTTGCCTCACGGTGGACGCCC-TTTGGGTGTGCCATCGTGACCGAATAGCGCTTGCGGCGTTGCCTCGTACGACAGC-CATATAATGTGCATGTTGATATCACGGCAACCTCGCTCTCGCTTTTGGTCTAGGATGCTGCTCAC…
	Bromus_tectorum_tec ????????????????????????????????????????????????????????????????TATCAACGTGCATGAGTAGCATTGGATACGTGTCTGCC-GGTAGATCCCCCG-TT-GTACTTCGGCCGACTACCGGCGCCGTGTCCCGTCACTCTT-GTGG-CATTGTCCCGATGGATTGAACTTGTGGCTTGCGTGCTAGTACCCGACCTACGGGAAGTGGTGCTTCGGATAATTGTTGCCTCACGGTGGACGCCC-TTTGGGTGTGCCACTGTGACCGAATAGCGCTTGYGGCGTTGCCTCGTACAACAGC-CATATAATGTGCATGTTGATATCACRGCAACCTCGCTCTCGCTTTTGGTCTAGGATGCTGC…
	Bromus_tomentellus ???????????????????????????????????????????????????????????????????????GTGCATGAGTAGCATTGGACACGTGTCTGCC-GGTAGATCCCCCG-TT-GTACTTCGGCCGACTACCGGCGCCGTGTCCCGTCACTCTT-GTGG-CATTGTCCCGATGGATTGAACTTGTGGCTTGCGTGCTAGTACCCGACCTACGGGAAATGGTGCTTCGGATAACTGTTGCCTCACGGTGGACGCCC-TTTGGGTGTGCCATTGTGACCGAATAGCGCTTGCGGCGTTGCCTCGTACAACAGC-CATAYAATGTGCATGTTGATATCACGGCAACCTCGCTCTCGCTTTTGGTCTAGGATGCTGCT…
	Bromus_tomentosus_1 ???????????????????????????????????????????????????ACCGGTGTT-GGCTATCAACGTGCATGAGTAGCATTGGATACGTGTCTGCC-GGTAGATCCCCCG-TT-GTACTTCGGCCGACTACCGGCGCCGTGTCCCGTCACTCTT-GTGG-CATTGTCCCGATGGATTGAACTTGTGGCTTGCGTGCTAGTACCCGACCTACGGGAAGTGGCGCTTCGGATAATTGTTGCCTCACGGTGGACGCCC-TTTGGGTGTGCCATTGTGACCGAATAGCGCTTGCGGCGTTGCCTCGTACAACAGC-CATATAATGTGCATGTTGATATCACGGCAACCTCGCTCTCRCTTTTGGTCTAGGATGCTGC…
	Bromus_tomentosus_2 ????????????????????????????????????????????????????????????????????????????????????????????????????????????AT-CCCCG-TT-GTACTTCGGCCGACTACCGGCGCCGTGTCCCGTCACTCTT-GTGG-CATTGTCCCGATGGATTGAACTTGTGGCTTGCGTGCTAGTACCCGACCTACGGGAAGTGGCGCTTCGGATAATTGTTGCCTCACGGTGGACGCCC-TTTGGGTGTGCCATTGTGACCGAATAGCGCTTGCGGCGTTGCCTCGTACAACAGC-CATATAATGTGCATGTTGATATCACGGCAACCTCGCTCTCGCTTTTGGTCTAGGATGCTGC…
	Bromus_vulgaris ??????????????????????????????????????????????????????????????????????????????????????????????????????????????????????????????CGGCCGACTACCGGCGCCGTGTCCCGTCATTCTT-GTGG-CATTGTCCCGATGGATTGAACCCGTGGCTTGCGTGCTAGTACCCGACCTACGGGAAGTGGTGCTTCGTATAATTGTTGCCTCACGGTGGACGCCC-TTTGGGTGTGCCATTGTGATCGAATAGCGCTTGCGGCGTTGCCTCGTACAACAGC-CATATAATGTGCCTGTTGATATCATGGCAACCTCGCTCTCGCTTTTGGTCTAGGATGCTGCTCAC…
	Hordeum_marinum ??????????????TACCGTGCTGTGCACGGGCGGAGGCTTGGTTGGCTTGACCGATGTT-GTCTACTAAAC-GCATGAGCAGCTTTGGACCCGTGTCTGCC-GGTAGATCCCCCG-TC-GTTCGACGGCCGACTATCGGCGCCGTGTCCCAAAAATCGG-GTGGGCTTTGATTCGTTGGAAT-AGGAAGTGGCTTGCGTGCTAGTACCCGACCTACGGGAAGTGGCGCTTATGATAATTGTTGCCTCACGGCGGACGCCC-TCCGGGTTTTCTGTTGTGGCCGATTAGCGCTTGTGGCGTTGCCTCGTGGCATCGGGCATGTAATGTGCCTGAAGCTATCAAGGCAATCTCGCTCACGCTGTTGGTCTCGGATGCTGCTAAC…
	Hordeum_vulgare ???????????????????????????????????????????????????????????????????????????????????????????????????????????????????????????????????????????????????????????????????????????????????????????????????????????????????????????????????????????????????????????????????????????????????????????????????????????????????????????????????????????????????????????????????????????????????????????????…
	Littledalea_alaica ????????????????????????????????????????????????????????????????????????????????????????????????????????????????????????????????????????????????????????????????????????????????????????????????????????????????????????????????????????????????????????????????????????????????????????????????????????????????????????????????????????????????????????????????????????????????????????????…
	Triticum_aestivum ?????????????????????????????????????????????????????????????????????????????????????????????????????????????????????????????????????????????????????????????????????????????????????????????????????????????????????????????????????????????????????????????????????????????????????????????????????????????????????????????????????????????????????????????????????????????????????????????…
	Triticum_turgidum ????????????????????????????????????????????????????????????????????????????TGAGCAGCTTTGGACCCGTGTCTGCC-GGTAGATCCCCCGACTTGTACTGCGGCCGACTACCGGCGCCGTGTCCCGTCCCTYGT-GTGG-CTTYGAATCGCTGGATT-AA?A-GT-GCTTGCGTGCTAGTACCCGACCTACGGGAAGTGGTGCTTCGGATAATT?TTGCCTCGCGGCGGACGCCC-ATTGGGTGTGCCGCTGCGGCCAAATAGCGCTTGCGGCGTTGCCTCGTGGGGCTGG-CACATTACGTGCCCGTTGCTATCAAGGCAACCTCGCTCCCGCTTTTGGTCTCGGATGCTGCTG…
;
END;
BEGIN SETS;
CHARSET ETS1 = 1-1111;
CHARSET 18s1 = 1112-1139;
CHARSET 18S2 = 1140-1410;
CHARSET ITS1 = 1411-1639;
CHARSET 5S = 1640-1803;
CHARSET ITS2 = 1804-2021;
CHARSET 26S = 2022-2067;
END;
