# Supplementary material for: A phylogenetic analysis of Bromus (Poaceae: Pooideae: Bromeae) based on nuclear ribosomal and plastid data, with a focus on Bromus sect. Bromus
Source: PeerJ. 2022 Sep 28;10:e13884. doi: 10.7717/peerj.13884 (PMC9526414; doi:10.7717/peerj.13884)
Supplement: Supplemental Information 2 [file peerj-10-13884-s002.nex]

#NEXUS
BEGIN DATA;
	DIMENSIONS NTAX=123 NCHAR=2508;
	FORMAT DATATYPE = DNA GAP = - MISSING = ?;
	MATRIX
	Bromus_alopecuros_carolihenrici_1 ??????????????????????????????????????????????????????????????????????????????????????????????????????????????????????????????????????????????????????????????????????????????????????????????????????????????????????????????????????????????????????????????????????????????????????????????????????????????????????????????????????????????????TCTATCACATATAGAAATACCCTATCC…
	Bromus_alopecuros_carolihenrici_2 ???????????????????????????????????????????????????????????ACTTGTGAAACGTTTAATTATTCGAATCTATCAGCAGAATTTTTGGGATAACTCGGTTAATCATCCTAACCAAGATCGATTGTTGTATTACAAAAATTATTTTTATTCTGAGTTTTATTCTCAGATTCTATCTGAGGGGTTTGCGATCCTTGTAGAAATCCCATTTTCGCTACGAGAATTATCTTGTCCGAAAGAAAAAGAAATACCAAAATTTCAGAATTTACGCTCTATTCATTCAATATTTCCCTTTTTAGAAGACAAATTTTTGCATTTGGATTATCTATCACATATAGAAATACCCTATCC…
	Bromus_arvensis_1 AATGGTTCTGAACCTGTGGAAATA---GTTAGTTGTAATAACAAGAAATTTAGTTCACTACTTGTGAAACGTTTAATTATTCGAATCTATCAGCAGAATTTTTGGGATAACTCGGTTAATCATCCTAACCAAGATCGATTGTTGTATTACAAAAATTATTTTTATTCTGAGTTTTATTCTCAGATTCTATCTGAGGGGTTTGCGATCCTTGTAGAAATCCCATTTTCGCTACGAGAATTATCTTGTCCGAAAGAAAAAGAAATACCAAAATTGCAGAATTTACGCTCTATTCATTCAATATTTCCCTTTTTAGAAGACAAATTTTTGCATTTGGATTATCTATCACATATAGAAATACCCTATCCTATCCATTTGGAAATC…
	Bromus_arvensis_2 ??????????????????????????????????????????????????????????????????????????????????????????????????????????????????????????????????????????????????????????????????????????????????????????????????????????????????????????????????????????????????????????????????????????????????????????CGCTCTATTCATTCAATATTTCCCTTTTTAGAAGACAAATTTTTGCATTTGGATTATCTATCACATATAGAAATACCCTATCCTATCCATTTGGAAATC…
	Bromus_arvensis_3 ??????????????????????????????????????????????????????????????????????????????????????????????????????????????????????????????????????????????????????????????????????????????????????????????????????????????????????????????????????????????????????????????????????????????????????????CGCTCTATTCATTCAATATTTCCCTTTTTAGAAGACAAATTTTTGCATTTGGATTATCTATCACATATAGAAATACCCTATCCTATCCATTTGGAAATC…
	Bromus_arvensis_4 ??????????????????????????????????????????????????????????????????????????????????????????????????????????????????????????????????????????????????????????????????????????????????????????????????????????????????????????????????????????????????????????????????????????????????????????????????????????????????????????????????????????????????????????????AGAAATACCCTATCCTATCCATTTGGAAATC…
	Bromus_brachystachys_1 ????????????????????????????????????????????????????????????????????????????????????????????????????????????????????????????????????????????????????????????????????????????????????????????????????????????????????????????????????????????????????????????????????????????????????????????????????????????????????????????????????????????????????????????????????????????????????????…
	Bromus_brachystachys_2 ??????????????????????????????????????????????????????????????????????????????????????????????????????????????????????????????????????????????????????????????????????????????????????????????????????????????????????????????????????????????????????????????????????????????????????????CGCTCTATTCATTCAATATTTCCCTTTTTAGAAGACAAATTTTTGCATTTGGATTATCTATCACATATAGAAATACCCTATCCTATCCATTTGG…
	Bromus_briziformis_1 AATGGTTCTGAACCTGTGGAAATA---GTTAGTTGTAATAACAAGAAATTTAGTTCACTACTTGTGAAACGTTTAATTATTCGAATCTATCAGCAGAATTTTTGGGATAACTCGGTTAATCATCCTAACCAAGATCGATTGTTGTATTACAAAAATTATTTTTATTCTGAGTTTTATTCTCAGATTCTATCTGAGGGGTTTGCGATCCTTGTAGAAATCCCATTTTCGCTACGAGAATTATCTTGTCCGAAAGAAAAAGAAATACCAAAATTTCAGAATTTACGCTCTATTCATTCAATATTTCCCTTTTTAGAAGACAAATTTTTGCATTTGGATTATCTATCACATATAGAAATACCCTATCCTATCCATTTGGAA…
	Bromus_briziformis_2 ??????????????????????????????????????????????????????????????????????????????????????????????????????????????????????????????????????????????????????????????????????????????????????????????????????????????????????????????????????????????????????????????????????????????????????????????????????????????????????????????????????????????????????????????????????????????????????????…
	Bromus_briziformis_3 ?????????????????GGAAATA---GTTAGTTGTAATAACAAGAAATTTAGTTCACTACTTGTGAAACGTTTAATTATTCGAATCTATCAGCAGAATTTTTGGGATAACTCGGTTAATCATCCTAACCAAGATCGATTGTTGTATTACAAAAATTATTTTTATTCTGAGTTTTATTCTCAGATTCTATCTGAGGGGTTTGCGATCCTTGTAGAAATCCCATTTTCGCTACGAGAATTATCTTGTCCGAAAGAAAAAGAAATACCAAAATTTCAGAATTTACGCTCTATTCATTCAATATTTCCCTTTTTAGAAGACAAATTTTTGCATTTGGATTATCTATCACATATAGAAATACCCTATCCTATCCATTTGGAA…
	Bromus_briziformis_4 ??????????????????GAAATA---GTTAGTTGTAATAACAAGAAATTTAGTTCACTACTTGTGAAACGTTTAATTATTCGAATCTATCAGCAGAATTTTTGGGATAACTCGGTTAATCATCCTAACCAAGATCGATTGTTGTATTACAAAAATTATTTTTATTCTGAGTTTTATTCTCAGATTCTATCTGAGGGGTTTGCGATCCTTGTAGAAATCCCATTTTCGCTACGAGAATTATCTTGTCCGAAAGAAAAAGAAATACCAAAATTTCAGAATTTACGCTCTATTCATTCAATATTTCCCTTTTTAGAAGACAAATTTTTGCATTTGGATTATCTATCACATATAGAAATACCCTATCCTATCCATTTGGAA…
	Bromus_briziformis_5 ??????????????????????????????????????????????????????????????????????????????????????????????????????????????????????????????????????????????????????????????????????????????????????????????????????????????????????????????????????????????????????????????????????????????????????????CGCTCTATTCATTCAATATTTCCCTTTTTAGAAGACAAATTTTTGCATTTGGATTATCTATCACATATAGAAATACCCTATCCTATCCATTTGGAA…
	Bromus_bromoideus_1 ??????????????????????????????????????????????????????????????????????????????????????????????????????????????????????????????????????????????????????????????????????????????????????????????????????????????????????????????????????????????????????????????????????????????????????????CGCTCTATTCATTCAATATTTCCCTTTTTAGAAGACAAATTTTTGCATTTGGATTATCTATCACATATAGAAATACCCTATCCTATCCATTTGGAAA…
	Bromus_carinatus ?????????????????????????????????????????????????????????????????????????????????????????????????????????????????????????????????????????????????????????????????????????????????????????????????????????????????????????????????????????????????????????????????????????????????????????????????????????????????????????????????????????????????????????????????????????????????????????????T…
	Bromus_catharticus_1 AATGGTTCTGAACCTGTGGAAATA---GTTAGTTGTAATAACAAGAAATTTAGTTCACTACTTGTAAAACGTTTAATTATTCGAATCTATCAGCAGAATTTTTGGGATAACTCGGTTAATCATCCTAACCAAGATCGATTGTTGGATTACAAAAATTATTTTTATTCTGAGTTTTATTCTCAGATTCTATCTGAGGGGTTTGCGATCCTTGTAGAAATCCCATTTTCGCTACGAGAATTATCTTGTCCGAAAGAAAAAGAAATACCAAAATTTCAGAATTTACGCTCTATTCATTCAATATTTCCCTTTTTAGAAGACAAATTTTTGCATTTGGATTATCTATCACATATAGAAATACCCTATCCTATCCATTTGGAA…
	Bromus_catharticus_2 ??????????????????????????????????????????????????????????????????????????????????????????????????????????????????????????????????????????????????????????????????????????????????????????????????????????????????????????????????????????????????????????????????????????????????????????????????????????????????????????????????????????????????????????????????????????????????????????…
	Bromus_cf_danthoniae_5 AATGGTTCTGAACCTGTGGAAATA---GTTAGTTGTAATAACAAGAAATTTAGTTCACTACTTGTGAAACGTTTAATTATTCGAATCTATCAGCAGAATTTTTGGGATAACTCGGTTAATCATCCTAACCAAGATCGATTGTTGTATTACAAAAATTATTTTTATTCTGAGTTTTATTCTCAGATTCTATCTGAGGGGTTTGCGATCCTTGTAGAAATCCCATTTTCGCTACGAGAATTATCTTGTCCGAAAGAAAAAGAAATACCAAAATTTCAGAATTTACGCTCTATTCATTCAATATTTCCCTTTTTAGAAGACAAATTTTTGCATTTGGATTATCTATCACATATAGAAATACCCTATCCTATCCATTTGG…
	Bromus_cf_danthoniae_6 ???????????????????????????????????????????AGAAATTTAGTTCACTACTTGTGAAACGTTTAATTATTCGAATCTATCAGCAGAATTTTTGGGATAACTCGGTTAATCATCCTAACCAAGATCGATTGTTGTATTACAAAAATTATTTTTATTCTGAGTTTTATTCTCAGATTCTATCTGAGGGGTTTGCGATCCTTGTAGAAATCCCATTTTCGCTACGAGAATTATCTTGTCCGAAAGAAAAAGAAATACCAAAATTTCAGAATTTACGCTCTATTCATTCAATATTTCCCTTTTTAGAAGACAAATTTTTGCATTTGGATTATCTATCACATATAGAAATACCCTATCCTATCCATTTGG…
	Bromus_cf_scoparius_6 ??????????????????????????????????????TAACAAGAAATTTAGTTCACTACTTGTGAAACGTTTAATTATTCGAATCTATCAGCAGAATTTTTGGGATAACTCGGTTAATCATCCTAACCAAGATCGATTGTTGTATTACAAAAATTATTTTTATTCTGAGTTTTATTCTCAGATTCTATCTGAGGGGTTTGCGATCCTTGTAGAAATCCCATTTTCGCTACGAGAATTATCTTGTCCGAAAGAAAAAGAAATACCAAAATTTCAGAATTTACGCTCTATTCATTCAATATTTCCCTTTTTAGAAGACAAATTTTTGCATTTGGATTATCTATCACATATAGAAATACCCTATCCTATCCATTTGGA…
	Bromus_commutatus_1 ??????????????????????????????????????????????????????????????????????????????????????????????????????????????????????????????????????????????????????????????????????????????????????????????????????????????????????????????????????????????????????????????????????????????????????????CGCTCTATTCATTCAATATTTCCCTTTTTAGAAGACAAATTTTTGCATTTGGATTATCTATCACATATAGAAATACCCTATCCTATCCATTTGGAAA…
	Bromus_commutatus_2 ?????????????????????????????????????????????????????????CTACTTGTGAAACGTTTAATTATTCGAATCTATCAGCAGAATTTTTGGGATAACTCGGTTAATCATCCTAACCAAGATCGATTGTTGTATTACAAAAATTATTTTTATTCTGAGTTTTATTCTCAGATTCTATCTGAGGGGTTTGCGATCCTTGTAGAAATCCCATTTTCGCTACGAGAATTATCTTGTCCGAAAGAAAAAGAAATACCAAAATTTCAGAATTTACGCTCTATTCATTCAATATTTCCCTTTTTAGAAGACAAATTTTTGCATTTGGATTATCTATCACATATAGAAATACCCTATCCTATCCATTTGGAAA…
	Bromus_commutatus_3 ??????TCTGAACCTGTGGAAATA---GTTAGTTGTAATAACAAGAAATTTAGTTCACTACTTGTGAAACGTTTAATTATTCGAATCTATCAGCAGAATTTTTGGGATAACTCGGTTAATCATCCTAACCAAGATCGATTGTTGTATTACAAAAATTATTTTTATTCTGAGTTTTATTCTCAGATTCTATCTGAGGGGTTTGCGATCCTTGTAGAAATCCCATTTTCGCTACGAGAATTATCTTGTCCGAAAGAAAAAGAAATACCAAAATTTCAGAATTTACGCTCTATTCATTCAATATTTCCCTTTTTAGAAGACAAATTTTTGCATTTGGATTATCTATCACATATAGAAATACCCTATCCTATCCATTTGGAAA…
	Bromus_danthoniae_1 ???????????????????????????????????????????????????????????????????????????????????????????????????????????????????????????????????????????????????????????????????????????????????????????????????????????????????????????????????????????????????????????????????????????????????????????????????????????????????????????????????????????????????????????????????????????????????????????…
	Bromus_danthoniae_2 ???????????????????????????????????????????????????????????????????????????????????????????????????????????????????????????????????????????????????????????????????????????????????????????????????????????????????????????????????????????????????????????????????????????????????????????????????????????????????????????????????????????????????????????????????????????????????????????…
	Bromus_danthoniae_3 ???????????????????????????????????????????????????????????????????????????????????????????????????????????????????????????????????????????????????????????????????????????????????????????????????????????????????????????????????????????????????????????????????????????????????????????????????????????????????????????????????????????????????????????????????????????????????????????…
	Bromus_danthoniae_4 ???????????????????????????????????????????????????????????????????????????????????????????????????????????????????????????????????????????????????????????????????????????????????????????????????????????????????????????????????????????????????????????????????????????????????????????????????????????????????????????????????????????????????????????????????????????????????????????…
	Bromus_danthoniae_dan_1 AATGGTTCTGAACCTGTGGAAATA---GTTAGTTGTAATAACAAGAAATTTAGTTCACTACTTGTGAAACGTTTAATTATTCGAATCTATCAGCAGAATTTTTGGGATAACTCGGTTAATCATCCTAACCAAGATCGATTGTTGTATTACAAAAATTATTTTTATTCTGAGTTTTATTCTCAGATTCTATCTGAGGGGTTTGCGATCCTTGTAGAAATCCCATTTTCGCTACGAGAATTATCTTGTCCGAAAGAAAAAGAAATACCAAAATTTCAGAATTTACGCTCTATTCATTCAATATTTCCCTTTTTAGAAGACAAATTTTTGCATTTGGATTATCTATCACATATAGAAATACCCTATCCTATCCATTTG…
	Bromus_danthoniae_dan_2 AATGGTTCTGAACCTGTGGAAATA---GTTAGTTGTAATAACAAGAAATTTAGTTCACTACTTGTGAAACGTTTAATTATTCGAATCTATCAGCAGAATTTTTGGGATAACTCGGTTAATCATCCTAACCAAGATCGATTGTTGTATTACAAAAATTATTTTTATTCTGAGTTTTATTCTCAGATTCTATCTGAGGGGTTTGCGATCCTTGTAGAAATCCCATTTTCGCTACGAGAATTATCTTGTCCGAAAGAAAAAGAAATACCAAAATTTCAGAATTTACGCTCTATTCATTCAATATTTCCCTTTTTAGAAGACAAATTTTTGCATTTGGATTATCTATCACATATAGAAATACCCTATCCTATCCATTTG…
	Bromus_danthoniae_dan_3 ???GGTTCTGAACCTGTGGAAATA---GTTAGTTGTAATAACAAGAAATTTAGTTCACTACTTGTGAAACGTTTAATTATTCGAATCTATCAGCAGAATTTTTGGGATAACTCGGTTAATCATCCTAACCAAGATCGATTGTTGTATTACAAAAATTATTTTTATTCTGAGTTTTATTCTCAGATTCTATCTGAGGGGTTTGCGATCCTTGTAGAAATCCCATTTTCGCTACGAGAATTATCTTGTCCGAAAGAAAAAGAAATACCAAAATTTCAGAATTTACGCTCTATTCATTCAATATTTCCCTTTTTAGAAGACAAATTTTTGCATTTGGATTATCTATCACATATAGAAATACCCTATCCTATCCATTTG…
	Bromus_danthoniae_pauci_1 ?????????????????????????????????????????????????????????????????????????????????????????????????????????????????????????????????????????????????????????????????????????????????????????????????????????????????????????????????????????????????????????????????????????????????????????????????????????????????????????????????????????????????????????????????????????????????????…
	Bromus_danthoniae_pauci_2 AATGGTTCTGAACCTGTGGAAATA---GTTAGTTGTAATAACAAGAAATTTAGTTCACTACTTGTGAAACGTTTAATTATTCGAATCTATCAGCAGAATTTTTGGGATAACTCGGTTAATCATCCTAACCAAGATCGATTGTTGTATTACAAAAATTATTTTTATTCTGAGTTTTATTCTCAGATTCTATCTGAGGGGTTTGCGATCCTTGTAGAAATCCCATTTTCGCTACGAGAATTATCTTGTCCGAAAGAAAAAGAAATACCAAAATTTCAGAATTTACGCTCTATTCATTCAATATTTCCCTTTTTAGAAGACAAATTTTTGCATTTGGATTATCTATCACATATAGAAATACCCTATCCTATCCATT…
	Bromus_danthoniae_pauci_3 ???????CTGAACCTGTGGAAATA---GTTAGTTGTAATAACAAGAAATTTAGTTCACTACTTGTGAAACGTTTAATTATTCGAATCTATCAGCAGAATTTTTGGGATAACTCGGTTAATCATCCTAACCAAGATCGATTGTTGTATTACAAAAATTATTTTTATTCTGAGTTTTATTCTCAGATTCTATCTGAGGGGTTTGCGATCCTTGTAGAAATCCCATTTTCGCTACGAGAATTATCTTGTCCGAAAGAAAAAGAAATACCAAAATTTCAGAATTTACGCTCTATTCATTCAATATTTCCCTTTTTAGAAGACAAATTTTTGCATTTGGATTATCTATCACATATAGAAATACCCTATCCTATCCATT…
	Bromus_danthoniae_pauci_4 AATGGTTCTGAACCTGTGGAAATA---GTTAGTTGTAATAACAAGAAATTTAGTTCACTACTTGTGAAACGTTTAATTATTCGAATCTATCAGCAGAATTTTTGGGATAACTCGGTTAATCATCCTAACCAAGATCGATTGTTGTATTACAAAAATTATTTTTATTCTGAGTTTTATTCTCAGATTCTATCTGAGGGGTTTGCGATCCTTGTAGAAATCCCATTTTCGCTACGAGAATTATCTTGTCCGAAAGAAAAAGAAATACCAAAATTTCAGAATTTACGCTCTATTCATTCAATATTTCCCTTTTTAGAAGACAAATTTTTGCATTTGGATTATCTATCACATATAGAAATACCCTATCCTATCCATT…
	Bromus_danthoniae_pauci_5 ??TGGTTCTGAACCTGTGGAAATA---GTTAGTTGTAATAACAAGAAATTTAGTTCACTACTTGTGAAACGTTTAATTATTCGAATCTATCAGCAGAATTTTTGGGATAACTCGGTTAATCATCCTAACCAAGATCGATTGTTGTATTACAAAAATTATTTTTATTCTGAGTTTTATTCTCAGATTCTATCTGAGGGGTTTGCGATCCTTGTAGAAATCCCATTTTCGCTACGAGAATTATCTTGTCCGAAAGAAAAAGAAATACCAAAATTTCAGAATTTACGCTCTATTCATTCAATATTTCCCTTTTTAGAAGACAAATTTTTGCATTTGGATTATCTATCACATATAGAAATACCCTATCCTATCCATT…
	Bromus_danthoniae_pauci_6 AATGGTTCTGAACCTGTGGAAATA---GTTAGTTGTAATAACAAGAAATTTAGTTCACTACTTGTGAAACGTTTAATTATTCGAATCTATCAGCAGAATTTTTGGGATAACTCGGTTAATCATCCTAACCAAGATCGATTGTTGTATTACAAAAATTATTTTTATTCTGAGTTTTATTCTCAGATTCTATCTGAGGGGTTTGCGATCCTTGTAGAAATCCCATTTTCGCTACGAGAATTATCTTGTCCGAAAGAAAAAGAAATACCAAAATTTCAGAATTTACGCTCTATTCATTCAATATTTCCCTTTTTAGAAGACAAATTTTTGCATTTGGATTATCTATCACATATAGAAATACCCTATCCTATCCATT…
	Bromus_danthoniae_pauci_7 ???????????????????????????????????????????????????????????????????????????????????????????????????????????????????????????????????????????????????????????????????????????????????????????????????????????????????????????????????????????????????TGTCCGAAAGAAAAAGAAATACCAAAATTTCAGAATTTACGCTCTATTCATTCAATATTTCCCTTTTTAGAAGACAAATTTTTGCATTTGGATTATCTATCACATATAGAAATACCCTATCCTATCCATT…
	Bromus_densus ????????????????????????????????????????????????????????????????????????????????????????????????????????????????????????????????????????????????????????????????????????????????????????????????????????????????????????????????????????????????????????????????????????????????????????????????????????AATATTTCCCTTTTTAGAAGACAAATTTTTGCATTTGGATTATCTATCACATATAGAAATACCCTATCCTATCCATTTGGAAATCTTGG…
	Bromus_diandrus ?????????????????????????????????????????????????????????????????????????????????????????????????????????????????????????????????????????????????????????????????????????????????????????????????????????????????????????????????????????????????????????????????????????????????????????????????????????????????????????????????????????????????????????????????????????????????????????????TT…
	Bromus_erectus ????????????????????????????????????????????????????????????????????????????????????????????????????????????????????????????????????????????????????????????????????????????????????????????????????????????????????????????????????????????????????????????????????????????????????????????????????????????????????????????????????????????????????????????????????????????????????????????????…
	Bromus_gedrosianus_1 AATGGTTCTGAACCTGTGGAAATA---GTTAGTTGTAATAACAAGAAATTTAGTTCACTACTTGTGAAACGTTTAATTATTCGAATCTATCAGCAGAATTTTTGGGATAACTCGATTAATCATCCTACCCAAGATCGATTGTTGTATTACAAAAATTATTTTTATTCTGAGTTTTATTCTCAGATTCTATCTGAGGGGTTTGCGATCCTTGTAGAAATCCCATTTTCGCTACGAGAATTATCTTGTCCGAAAGAAAAAGAAATACCAAAATTTCAGAATTTACGCTCTATTCATTCAATATTTCCCTTTTTAGAAGACAAATTTTTGCATTTGGATTATCTATCACATATAGAAATACCCTATCCTATCCATTTGGAA…
	Bromus_gedrosianus_2 ????????????CCTGTGGAAATA---GTTAGTTGTAATAACAAGAAATTTAGTTCACTACTTGTGAAACGTTTAATTATTCGAATCTATCAGCAGAATTTTTGGGATAACTCGATTAATCATCCTACCCAAGATCGATTGTTGTATTACAAAAATTATTTTTATTCTGAGTTTTATTCTCAGATTCTATCTGAGGGGTTTGCGATCCTTGTAGAAATCCCATTTTCGCTACGAGAATTATCTTGTCCGAAAGAAAAAGAAATACCAAAATTTCAGAATTTACGCTCTATTCATTCAATATTTCCCTTTTTAGAAGACAAATTTTTGCATTTGGATTATCTATCACATATAGAAATACCCTATCCTATCCATTTGGAA…
	Bromus_gedrosianus_3 ??????????????????????????????????????????????????????????????????????????????????????????????????????????????????????????TCCTACCCAAGATCGATTGTTGTATTACAAAA?TTATTTTTATTCTGAGTTTTATTCTCAGATTCTATCTGAGGGGTTTGCGATCCTTGTAGAAATCCCATTTTCGCTACGAGAATTATCTTGTCCGAAAGAAAAAGAAATACCAAAATTTCAGAATTTACGCTCTATTCATTCAATATTTCCCTTTTTAGAAGACAAATTTTTGCATTTGGATTATCTATCACATATAGAAATACCCTATCCTATCCATTTGGAA…
	Bromus_gracillimus_2 AATGGTTCTGAACCTGTGGAAATA---GTTAGTTGTAATAACAAGAAATTTAGTTCACTACTTGTAAAACGTTTAATTATTCGAATTTATCAGCAGAATTTTTGGGATAACTCGGTTAATCATCCTAACCAAGATCGATTGTTGGATTACAAAAATTATTTTTATTCTGAGTTTTATTCTCAGATTCTATCTGAGGGGTTTTCGATCCTTGTAGAAATCCCATTTTCGCTACGAGAATTATCTTGTCCGAAAGAAAAAGAAATACCAAAATTTCAGAATTTACGCTCTATTCATTCAATATTTCCCTTTTTAGAAGACAAATTTTTGCATTTGGATTATCTATCACATATAGAAATACCCTATCCTATCCATTTGGAA…
	Bromus_grossus ??????????????????????????????????????????????????????????????????????????????????????????????????????????????????????????????????????????????????????????????????????????????????????????????????????????????????????????????????????????????????????????????????????????????????????????CGCTCTATTCATTCAATATTTCCCTTTTTAGAAGACAAATTTTTGCATTTGGATTATCTATCACATATAGAAATACCCTATCCTATCCATTTGGAAATCTTG…
	Bromus_hordeaceus_1 ????????????????????????????????????????????????????????????????????????????????????????????????????????????????????????????????????????????????????????????????????????????????????????????????????????????????????????????????????CTACGAGAATTATCTTGTCCGAAAGAAAAAGAAATACCAAAATTTCAGAATTTACACTCTATTCATTCAATATTTCCCTTTTTAGAAGACAAATTTTTGCATTTGGATTATCTATCACATATAGAAATACCCTATCCTATCCATTTGGAAA…
	Bromus_hordeaceus_2 ??????????????????????????????????????????????AATTTAGTTCACTACTTGTGAAACGTTTAATTATTCGAATCTATCAGCAGAATTTTTGGGATAACTCGGTTAATCATCCTAACCAAGATCGATTGTTGTATTACAAAAATTATTTTTATTCTGAGTTTTATTCTCAGATTCTATCTGAGGGGTTTGCGATCCTTGTAGAAATCCCATTTTCGCTACGAGAATTATCTTGTCCGAAAGAAAAAGAAATACCAAAATTTCAGAATTTACACTCTATTCATTCAATATTTCCCTTTTTAGAAGACAAATTTTTGCATTTGGATTATCTATCACATATAGAAATACCCTATCCTATCCATTTGGAAA…
	Bromus_hordeaceus_3 ??????????????????????????????????????????AAGAAATTTAGTTCACTACTTGTGAAACGTTTAATTATTCGAATCTATCAGCAGAATTTTTGGGATAACTCGGTTAATCATCCTAACCAAGATCGATTGTTGTATTACAAAAATTATTTTTATTCTGAGTTTTATTCTCAGATTCTATCTGAGGGGTTTGCGATCCTTGTAGAAATCCCATTTTCGCTACGAGAATTATCTTGTCCGAAAGAAAAAGAAATACCAAAATTTCAGAATTTACACTCTATTCATTCAATATTTCCCTTTTTAGAAGACAAATTTTTGCATTTGGATTATCTATCACATATAGAAATACCCTATCCTATCCATTTGGAAA…
	Bromus_hordeaceus_4 ?????????????????????????????????????????CAAGAAATTTAGTTCACTACTTGTGAAACGTTTAATTATTCGAATCTATCAGCAGAATTTTTGGGATAACTCGGTTAATCATCCTAACCAAGATCGATTGTTGTATTACAAAAATTATTTTTATTCTGAGTTTTATTCTCAGATTCTATCTGAGGGGTTTGCGATCCTTGTAGAAATCCCATTTTCGCTACGAGAATTATCTTGTCCGAAAGAAAAAGAAATACCAAAATTTCAGAATTTACACTCTATTCATTCAATATTTCCCTTTTTAGAAGACAAATTTTTGCATTTGGATTATCTATCACATATAGAAATACCCTATCCTATCCATTTGGAAA…
	Bromus_hordeaceus_5 ???????????????????????????????????????????????????????CACTACTTGTGAAACG?TTAATTATTCGAATCTATCAGCAGAATTTTTGGGATAACTCGGTTAATCATCCTAACCAAGATCGATTGTTGTATTACAAAAATTATTTTTATTCTGAGTTTTATTCTCAGATTCTATCTGAGGGGTTTGCGATCCTTGTAGAAATCCCATTTTCGCTACGAGAATTATCTTGTCCGAAAGAAAAAGAAATACCAAAATTTCAGAATTTACACTCTATTCATTCAATATTTCCCTTTTTAGAAGACAAATTTTTGCATTTGGATTATCTATCACATATAGAAATACCCTATCCTATCCATTTGGAAA…
	Bromus_hordeaceus_6 ???????????????????????????????????????????????????????????????????????????????????????????????????????????????????????????????????????????????????????????????????????????????????????????????????????????????????????????????????????????????????????????????????????????????????????????????????????????????????????????????????????????????????????????????????????????????????????????…
	Bromus_induratus AATGGTTCTGAACCTGTGGAAATA---GTTAGTTGTAATAACAAGAAATTTAGTTCACTACTTGTGAAACGTTTAATTATTCGAATCTATCAGCAGAATTTTTGGGATAACTCGGTTAATCATCCTAACCAAGATCGATTGTTGTATTACAAAAATTATTTTTATTCTGAGTTTTATTCTCAGATTCTATCTGAGGGGTTTGCGATCCTTGTAGAAATCCCATTTTCGCTACGAGAATTATCTTGTCCGAAAGAAAAAGAAATACCAAAATTTCAGAATTTACGCTCTATTCATTCAATATTTCCCTTTTTAGAAGACAAATTTTTGCATTTGGATTATCTATCACATATAGAAATACCCTATCCTATCCATTTGGAAATCT…
	Bromus_inermis ??????????AACCTGTGGAAATA---GTTAGTTGTAATAACAAGAAATTTAGTTCACTACTTGTGAAACGTTTAATTATTCGAATCTATCAGCAGAATTTTTGGGATAACTCGGTTAATCATCCTAACCAAGATCGATTGTTGTATTACAAAAATTCTTTTTATTCTGAGTTTTATTCTCAGATTCTATCTGAGGGATTTGCGATCCTTGTAGAAATCCCATTTTCGCTACGAGAATTATCTTGTCCGAAAGAAAAAGAAATACCAAAATTTCAGAATTT???????????????????????????????????????????????????????????????????????????????????????????????????????…
	Bromus_intermedius_2 ??????????????????????????????????????????????????????????????????????????????????????????????????????????????????????????????????????????????????????????????????????????????????????????????????????????????????????????????????????????????????????????????????????????????????????????????????????????????????????????????????????????????????????????????????????????????????????????…
	Bromus_interruptus_1 ??????????????????????????????????????????????????????????????????????????????????????????????????????????????????????????????????????????????????????????????????????????????????????????????????????????????????????????????????????????????????????????????????????????????????????????CGCTCTATTCATTCAATATTTCCCTTTTTAGAAGACAAATTTTTGCATTTGGATTATCTATCACATATAGAAATACCCTATCCTATCCATTTGGAA…
	Bromus_interruptus_2 ??????????????????????????????????????????????????????????????????????????????????????????????????????????????????????????????????????????????????????????????????????????????????????????????????????????????????????????????????????????????????????????????????????????????????????????????????????????????????????????????????????????????????????????????????????????????????????????…
	Bromus_japonicus_1 AATGGTTCTGAACCTGTGGAAATA---GTTAGTTGTAATAACAAGAAATTTAGTTCACTACTTGTGAAACGTTTAATTATTCGAATCTATCAGCAGAATTTTTGGGATAACTCGGTTAATCATCCTAACCAAGATCGATTGTTGTATTACAAAAATTATTTTTATTCTGAGTTTTATTCTCAGATTCTATCTGAGGGGTTTGCGATCCTTGTAGAAATCCCATTTTCGCTACGAGAATTATCTTGTCCGAAAGAAAAAGAAATACCAAAATTTCAGAATTTACGCTCTATTCATTCAATATTTCCCTTTTTAGAAGACAAATTTTTGCATTTGGATTATCTATCACATATAGAAATACCCTATCCTATCCATTTGGAAAT…
	Bromus_japonicus_2 AATGGTTCTGAACCTGTGGAAATA---GTTAGTTGTAATAACAAGAAATTTAGTTCACTACTTGTGAAACGTTTAATTATTCGAATCTATCAGCAGAATTTTTGGGATAACTCGGTTAATCATCCTAACCAAGATCGATTGTTGTATTACAAAAATTATTTTTATTCTGAGTTTTATTCTCAGATTCTATCTGAGGGGTTTGCGATCCTTGTAGAAATCCCATTTTCGCTACGAGAATTATCTTGTCCGAAAGAAAAAGAAATACCAAAATTTCAGAATTTACGCTCTATTCATTCAATATTTCCCTTTTTAGAAGACAAATTTTTGCATTTGGATTATCTATCACATATAGAAATACCCTATCCTATCCATTTGGAAAT…
	Bromus_japonicus_3 ??????????????TGTGGAAATA---GTTAGTTGTAATAACAAGAAATTTAGTTCACTACTTGTGAAACGTTTAATTATTCGAATCTATCAGCAGAATTTTTGGGATAACTCGGTTAATCATCCTAACCAAGATCGATTGTTGTATTACAAAAATTATTTTTATTCTGAGTTTTATTCTCAGATTCTATCTGAGGGGTTTGCGATCCTTGTAGAAATCCCATTTTCGCTACGAGAATTATCTTGTCCGAAAGAAAAAGAAATACCAAAATTTCAGAATTTACGCTCTATTCATTCAATATTTCCCTTTTTAGAAGACAAATTTTTGCATTTGGATTATCTATCACATATAGAAATACCCTATCCTATCCATTTGGAAAT…
	Bromus_japonicus_4 ???????????????????????????????????????????????????????????????????????????????????????????????????????????????????????????????????????????????????????????TTATTTTTATTCTGAGTTTTATTCTCAGATTCTATCTGAGGGGTTTGCGATCCTTGTAGAAATCCCATTTTCGCTACGAGAATTATCTTGTCCGAAAGAAAAAGAAATACCAAAATTTCAGAATTTACGCTCTATTCATTCAATATTTCCCTTTTTAGAAGACAAATTTTTGCATTTGGATTATCTATCACATATAGAAATACCCTATCCTATCCATTTGGAAAT…
	Bromus_japonicus_5 ????????????????????????????????????????????????????????????????????????????????????????????????????????????????????????????????????????????????????????????TATTTTTATTCTGAGTTTTATTCTCAGATTCTATCTGAGGGGTTTGCGATCCTTGTAGAAATCCCATTTTCGCTACGAGAATTATCTTGTCCGAAAGAAAAAGAAATACCAAAATTTCAGAATTTACGCTCTATTCATTCAATATTTCCCTTTTTAGAAGACAAATTTTTGCATTTGGATTATCTATCACATATAGAAATACCCTATCCTATCCATTTGGAAAT…
	Bromus_kalmii ?????????????????????????????????????????????????????????????????????????????????????????????????????????????????????????????????????????????????????????????????????????????????????????????????????????????????????????????????????????????????????????????????????????????????????????????????????????????????????????????????????????????????????????????????????????????????CATTTGGAAATCTTGG…
	Bromus_kopetdagensis ???????????????????????????????????????????????????AGTTCACTACTTGTGAAACGTTTAATTATTCGAATCTATCAGCAGAATTTTTGGGATAACTCGGTTAATCATCCTAACCAAGATCGATTGTTGTATTACAAAAATTATTTTTATTCTGAGTTTTATTCTCAGATTCTATCTGAGGGGTTTGCGATCCTTGTAGAAATCCCATTTTCGCTACGAGAATTATCTTGTCCGAAAGAAAAAGAAATACCAAAATTTCAGAATTTACGCTCTATTCATTCAATATTTCCCTTTTTAGAAGACAAATTTTTGCATTTGGATTATCTATCACATATAGAAATACCCTATCCTATCCATTTGGAA…
	Bromus_lanceolatus_1 ??????????????????????????????????????????????????????????????????????????????????????????????????????????????????????????????????????????????????????????????????????????????????????????????????????????????????????????????????????????????????????????????????????????????????????????????????????????????????????????????????????????????????????????????????????????????????????????…
	Bromus_lanceolatus_2 ??????????????????????????????????????????????????????????????????????????????????????????????????????????????????????????????????????????????????????????????????????????????????????????????????????????????????????????????????????????????????????????????????????????????????????????????????????????????????????????????????????????????????????????????????????????????????????????…
	Bromus_lanceolatus_3 AATGGTTCTGAACCTGTGGAAATA---GTTAGTTGTAATAACAAGAAATTTAGTTCACTACTTGTGAAACGTTTAATTATTCGAATCTATCAGCAGAATTTTTGGGATAACTCGGTTAATCATCCTAACCAAGATCGATTGTTGTATTACAAAAATTATTTTTATTCTGAGTTTTATTCTCAGATTCTATCTGAGGGGTTTGCGATCCTTGTAGAAATCCCATTTTCGCTACGAGAATTATCTTGTCCGAAAGAAAAAGAAATACCAAAATTTCAGAATTTACGCTCTATTCATTCAATATTTCCCTTTTTAGAAGACAAATTTTTGCATTTGGATTATCTATCACATATAGAAATACCCTATCCTATCCATTTGGAA…
	Bromus_lanceolatus_4 AATGGTTCTGAACCTGTGGAAATA---GTTAGTTGTAATAACAAGAAATTTAGTTCACTACTTGTGAAACGTTTAATTATTCGAATCTATCAGCAGAATTTTTGGGATAACTCGGTTAATCATCCTAACCAAGATCGATTGTTGTATTACAAAAATTATTTTTATTCTGAGTTTTATTCTCAGATTCTATCTGAGGGGTTTGCGATCCTTGTAGAAATCCCATTTTCGCTACGAGAATTATCTTGTCCGAAAGAAAAAGAAATACCAAAATTTCAGAATTTACGCTCTATTCATTCAATATTTCCCTTTTTAGAAGACAAATTTTTGCATTTGGATTATCTATCACATATAGAAATACCCTATCCTATCCATTTGGAA…
	Bromus_macrocladus AATGGTTCTGAACCTGTGGAAATA---GTTAGTTGTAATAACAAGAAATTTAGTTCACTACTTGTGAAACGTTTAATTATTCGAATCTATCAGCAGAATTTTTGGGATAACTCGGTTAATCATCCTAACCAAGATCGATTGTTGTATTACAAAAATTATTTTTATTCTGAGTTTTATTCTCAGATTCTATCTGAGGGGTTTGCGATCCTTGTAGAAATCCCATTTTCGCTACGAGAATTATCTTGTCCGAAAGAAAAAGAAATACCAAAATTTCAGAATTTACGCTCTATTCATTCAATATTTCCCTTTTTAGAAGACAAATTTTTGCATTTGGATTATCTATCACATATAGAAATACCCTATCCTATCCATTTGGAAAT…
	Bromus_madritensis AATGGTTCTGAACCTGTGGAAATA---GTTAGTTGTAATAAGAAGAAATTTAGTTCACTACTTGTGAAACGTTTAATTATTCGAATCTATCAGCAGAATTTTTGGGATAACTCGGTTAATCATCCTAACCAAGATCGATTGTTGTATTACAAAAATTATTTTTATTCTGAGTTTTATTCTCAGATTCTATCTGAGGGGTTTGCGATCCTTGTAGAAATCCCATTTTCGCTACGAGAATTATCTTGTCCGAAAGAAAAAGAAATACCAAAATTTCAGAATTTACGCTCTATTCATTCAATATTTCCCTTTTTAGAAGACAAATTTTTGCATTTGGATTATCTATCACATATAGAAATACCCTATCCTATCCATTTGGAAAT…
	Bromus_oxyodon_1 ??????????????????????????????????????????????????????????????????????????????????????????????????????????????????????????????????????????????????????????????????????????????????????????????????????????????????????????????????????????????????????????????????????????????????????????????????????????????????????????????????????????????????????????????????????????????????????????????…
	Bromus_oxyodon_2 ????????????CCTGTGGAAATA---GTTAGTTGTAATAACAAGAAATTTAGTTCACTACTTGTGAAACGTTTAATTATTCGAATCTATCAGCAGAATTTTTGGGATAACTCGATTAATCATCCTACCCAAGATCGATTGTTGTATTACAAAAATTATTTTTATTCTGAGTTTTATTCTCAGATTCTATCTGAGGGGTTTGCGATCCTTGTAGAAATCCCATTTTCGCTACGAGAATTATCTTGTCCGAAAGAAAAAGAAATACCAAAATTTCAGAATTTACGCTCTATTCATTCAATATTTCCCTTTTTAGAAGACAAATTTTTGCATTTGGATTATCTATCACATATAGAAATACCCTATCCTATCCATTTGGAAATCT…
	Bromus_oxyodon_3 ??????????????????????TA---GTTAGTTGTAATAACAAGAAATTTAGTTCACTACTTGTGAAACGTTTAATTATTCGAATCTATCAGCAGAATTTTTGGGATAACTCGATTAATCATCCTACCCAAGATCGATTGTTGTATTACAAAAATTATTTTTATTCTGAGTTTTATTCTCAGATTCTATCTGAGGGGTTTGCGATCCTTGTAGAAATCCCATTTTCGCTACGAGAATTATCTTGTCCGAAAGAAAAAGAAATACCAAAATTTCAGAATTTACGCTCTATTCATTCAATATTTCCCTTTTTAGAAGACAAATTTTTGCATTTGGATTATCTATCACATATAGAAATACCCTATCCTATCCATTTGGAAATCT…
	Bromus_pannonicus_monocladus ???????????????????AAATA---GTTAGTTGTAATAACAAGAAATTTAGTTCACTACTTGTGAAACGTTTAATGATTCGAATCTATCAGCAGAATTTTTGGGATAACTCGGTTAATCATCCTAACCAAGATCGATTGTTGTATTACAAAAATTATTTTTATTCTGAGTTTTATTCTCAGATTCTATCTGAGGGATTTGCGATCCTTGTAGAAATCCCATTTTCGCTACGAGAATTATCTTGTCCGAAAGAAAAAGAAATACCAAAATTTCAGAATTTACGCTCTATTCATTCAATATTTCCCTTTTTAGAAGACAAATTTTTGCATTTGGATTATCTATCACATATAGAAATACCCTATCCTATCC…
	Bromus_pseudobrachystachys_1 AATGGTTCTGAACCTGTGGAAATA---GTTAGTTGTAATAACAAGAAATTTAGTTCACTACTTGTGAAACGTTTAATTATTCGAATCTATCAGCAGAATTTTTGGGATAACTCGGTTAATCATCCTAACCAAGATCGATTGTTGTATTACAAAAATTATTTTTATTCTGAGTTTTATTCTCAGATTCTATCTGAGGGGTTTGCGATCCTTGTAGAAATCCCATTTTCGCTACGAGAATTATCTTGTCCGAAAGAAAAAGAAATACCAAAATTGCAGAATTTACGCTCTATTCATTCAATATTTCCCTTTTTAGAAGACAAATTTTTGCATTTGGATTATCTATCACATATAGAAATACCCTATCCTATCC…
	Bromus_pseudobrachystachys_2 ?ATGGTTCTGAACCTGTGGAAATA---GTTAGTTGTAATAACAAGAAATTTAGTTCACTACTTGTGAAACGTTTAATTATTCGAATCTATCAGCAGAATTTTTGGGATAACTCGGTTAATCATCCTAACCAAGATCGATTGTTGTATTACAAAAATTATTTTTATTCTGAGTTTTATTCTCAGATTCTATCTGAGGGGTTTGCGATCCTTGTAGAAATCCCATTTTCGCTACGAGAATTATCTTGTCCGAAAGAAAAAGAAATACCAAAATTGCAGAATTTACGCTCTATTCATTCAATATTTCCCTTTTTAGAAGACAAATTTTTGCATTTGGATTATCTATCACATATAGAAATACCCTATCCTATCC…
	Bromus_pulchellus_1 AATGGTTCTGAACCTGTGGAAATA---GTTAGTTGTAATAACAAGAAATTTAGTTCACTACTTGTGAAACGTTTAATTATTCGAATCTATCAGCAGAATTTTTGGGATAACTCGATTAATCATCCTACCCAAGATCGATTGTTGTATTACAAAAATTATTTTTATTCTGAGTTTTATTCTCAGATTCTATCTGAGGGGTTTGCGATCCTTGTAGAAATCCCATTTTCGCTACGAGAATTATCTTGTCCGAAAGAAAAAGAAATACCAAAATTTCAGAATTTACGCTCTATTCATTCAATATTTCCCTTTTTAGAAGACAAATTTTTGCATTTGGATTATCTATCACATATAGAAATACCCTATCCTATCCATTTGGAAA…
	Bromus_pulchellus_2 AATGGTTCTGAACCTGTGGAAATA---GTTAGTTGTAATAACAAGAAATTTAGTTCACTACTTGTGAAACGTTTAATTATTCGAATCTATCAGCAGAATTTTTGGGATAACTCGATTAATCATCCTACCCAAGATCGATTGTTGTATTACAAAAATTATTTTTATTCTGAGTTTTATTCTCAGATTCTATCTGAGGGGTTTGCGATCCTTGTAGAAATCCCATTTTCGCTACGAGAATTATCTTGTCCGAAAGAAAAAGAAATACCAAAATTTCAGAATTTACGCTCTATTCATTCAATATTTCCCTTTTTAGAAGACAAATTTTTGCATTTGGATTATCTATCACATATAGAAATACCCTATCCTATCCATTTGGAAA…
	Bromus_pulchellus_3 ????????????????????????????TTAGTTGTAATAACAAGAAATTTAGTTCACTACTTGTGAAACGTTTAATTATTCGAATCTATCAGCAGAATTTTTGGGATAACTCGATTAATCATCCTACCCAAGATCGATTGTTGTATTACAAAAATTATTTTTATTCTGAGTTTTATTCTCAGATTCTATCTGAGGGGTTTGCGATCCTTGTAGAAATCCCATTTTCGCTACGAGAATTATCTTGTCCGAAAGAAAAAGAAATACCAAAATTTCAGAATTTACGCTCTATTCATTCAATATTTCCCTTTTTAGAAGACAAATTTTTGCATTTGGATTATCTATCACATATAGAAATACCCTATCCTATCCATTTGGAAA…
	Bromus_pumilio_1 AATGGTTCTGAACCTGTGGAAATA---GTTAGTTGTAATAACAAGAAATTTAGTTCACTACTTGTAAAACGTTTAATTATTCGAATCTATCAGCAGAATTTTTGGGATAACTCGGTTAATCATCCTAACCAAGATCGATTGTTGGATTACAAAAATTATTTTTATTCTGAGTTTTATTCTCAGATTCTATCTGAGGGGTTTTCGATCCTTGTAGAAATCCCATTTTCGCTACGAGAATTATTTTGTCCGAAAGAAAAAGAAATACCAAAATTTCAGAATTTACGCTCTATTCATTCAATATTTCCCTTTTTAGAAGACAAATTTTTGCATTTGGATTATCTATCACATATAGAAATACCCTATCCTATCCATTTGGAAATCT…
	Bromus_pumilio_2 AATGGTTCTGAACCTGTGGAAATA---GTTAGTTGTAATAACAAGAAATTTAGTTCACTACTTGTAAAACGTTTAATTATTCGAATCTATCAGCAGAATTTTTGGGATAACTCGGTTAATCATCCTAACCAAGATCGATTGTTGGATTACAAAAATTATTTTTATTCTGAGTTTTATTCTCAGATTCTATCTGAGGGGTTTTCGATCCTTGTAGAAATCCCATTTTCGCTACGAGAATTATTTTGTCCGAAAGAAAAAGAAATACCAAAATTTCAGAATTTACGCTCTATTCATTCAATATTTCCCTTTTTAGAAGACAAATTTTTGCATTTGGATTATCTATCACATATAGAAATACCCTATCCTATCCATTTGGAAATCT…
	Bromus_pumpellianus ?????????????????????????????????????????????????????????????????????????????????????????????CAGAATTTTTGGGATAACTCGGTTAATCATCCTAACCAAGATCGATTGTTGTATTACAAAAATTATTTTTATTCTGAGTTTTATTCTCAGATTCTATCTGAGGGATTTGCGATCCTTGTAGAAATCCCATTTTCGCTACGAGAATTATCTTGTCCGAAAGAAAAAGAAATACCAAAATTTCAGAATTTACGCTCTATTCATTCAATATTTCCCTTTTTAGAAGACAAATTTTTGCATTTGGATTATCTATCACATATAGAAATACCCTATCCTATCCATTTGGAAA…
	Bromus_racemosus_1 ????????????????????????????????????????????????????????????????????????????????????????????????????????????????????????????????????????????????????????????????????????????????????????????????????????????????????????????????????????????????????????????????????????????????????????????????????????????????????????????????????????????????????????????????????????????????????????????…
	Bromus_racemosus_2 AATGGTTCTGAACCTGTGGAAATA---GTTAGTTGTAATAACAAGAAATTTAGTTCACTACTTGTGAAACGTTTAATTATTCGAATCTATCAGCAGAATTTTTGGGATAACTCGGTTAATCATCCTAACCAAGATCGATTGTTGTATTACAAAAATTATTTTTATTCTGAGTTTTATTCTCAGATTCTATCTGAGGGGTTTGCGATCCTTGTAGAAATCCCATTTTCGCTACGAGAATTATCTTGTCCGAAAGAAAAAGAAATACCAAAATTGCAGAATTTACGCTCTATTCATTCAATATTTCCCTTTTTAGAAGACAAATTTTTGCATTTGGATTATCTATCACATATAGAAATACCCTATCCTATCCATTTGGAAAT…
	Bromus_racemosus_3 ????????????CCTGTGGAAATA---GTTAGTTGTAATAACAAGAAATTTAGTTCACTACTTGTGAAACGTTTAATTATTCGAATCTATCAGCAGAATTTTTGGGATAACTCGGTTAATCATCCTAACCAAGATCGATTGTTGTATTACAAAAATTATTTTTATTCTGAGTTTTATTCTCAGATTCTATCTGAGGGGTTTGCGATCCTTGTAGAAATCCCATTTTCGCTACGAGAATTATCTTGTCCGAAAGAAAAAGAAATACCAAAATTTCAGAATTTACGCTCTATTCATTCAATATTTCCCTTTTTAGAAGACAAATTTTTGCATTTGGATTATCTATCACATATAGAAATACCCTATCCTATCCATTTGGAAAT…
	Bromus_racemosus_4 ???????????????????????????????????????????????????????CACTACTTGTGAAACGTTTAATTATTCGAATCTATCAGCAGAATTTTTGGGATAACTCGGTTAATCATCCTAACCAAGATCGATTGTTGTATTACAAAAATTATTTTTATTCTGAGTTTTATTCTCAGATTCTATCTGAGGGGTTTGCGATCCTTGTAGAAATCCCATTTTCGCTACGAGAATTATCTTGTCCGAAAGAAAAAGAAATACCAAAATTTCAGAATTTACGCTCTATTCATTCAATATTTCCCTTTTTAGAAGACAAATTTTTGCATTTGGATTATCTATCACATATAGAAATACCCTATCCTATCCATTTGGAAAT…
	Bromus_racemosus_5 ???????????????????????????????????????????????????????????????????????????????????????????????????????????????????????????????????????????????????????????????????????????????????????????????????????????????????????????????????????????????????????????????????????????????????????????????????????????????????TTTTAGAAGACAAATTTTTGCATTTGGATTATCTATCACATATAGAAATACCCTATCCTATCCATTTGGAAAT…
	Bromus_racemosus_6 ??????????????????????TA---GTTAGTTGTAATAACAAGAAATTTAGTTCACTACTTGTGAAACGTTTAATTATTCGAATCTATCAGCAGAATTTTTGGGATAACTCGGTTAATCATCCTAACCAAGATCGATTGTTGTATTACAAAAATTATTTTTATTCTGAGTTTTATTCTCAGATTCTATCTGAGGGGTTTGCGATCCTTGTAGAAATCCCATTTTCGCTACGAGAATTATCTTGTCCGAAAGAAAAAGAAATACCAAAATTTCAGAATTTACGCTCTATTCATTCAATATTTCCCTTTTTAGAAGACAAATTTTTGCATTTGGATTATCTATCACATATAGAAATACCCTATCCTATCCATTTGGAAAT…
	Bromus_racemosus_7 ????????????????????????????????????????????????????????????????????????????TTATTCGAATCTATCAGCAGAATTTTTGGGATAACTCGGTTAATCATCCTAACCAAGATCGATTGTTGTATTACAAAAATTATTTTTATTCTGAGTTTTATTCTCAGATTCTATCTGAGGGGTTTGCGATCCTTGTAGAAATCCCATTTTCGCTACGAGAATTATCTTGTCCGAAAGAAAAAGAAATACCAAAATTTCAGAATTTACGCTCTATTCATTCAATATTTCCCTTTTTAGAAGACAAATTTTTGCATTTGGATTATCTATCACATATAGAAATACCCTATCCTATCCATTTGGAAAT…
	Bromus_racemosus_8 ???????????????????AAATA---GTTAGTTGTAATAACAAGAAATTTAGTTCACTACTTGTGAAACGTTTAATTATTCGAATCTATCAGCAGAATTTTTGGGATAACTCGGTTAATCATCCTAACCAAGATCGATTGTTGTATTACAAAAATTATTTTTATTCTGAGTTTTATTCTCAGATTCTATCTGAGGGGTTTGCGATCCTTGTAGAAATCCCATTTTCGCTACGAGAATTATCTTGTCCGAAAGAAAAAGAAATACCAAAATTGCAGAATTTACGCTCTATTCATTCAATATTTCCCTTTTTAGAAGACAAATTTTTGCATTTGGATTATCTATCACATATAGAAATACCCTATCCTATCCATTTGGAAAT…
	Bromus_ramosus AATGGTTCTGAACCTGTGGAAATA---GTTAGTTGTAATAACAAGAAATTTAGTTCACTACTTGTGAAACGTTTAATTATTCGAATCTATCAGCAGAATTTTTGGGATAACTCGGTTAATCATCCTAACCAAGATCGATTGTTGTATTACAAAAATTATTTTTATTCTGAGTTTTATTCTCAGATTCTATCTGAGGGGTTTGCGATCCTTGTAGAAATCCCATTTTCGCTACGAGAATTATCTTGTCCGAAAGAAAAAGAAATACCAAAATTTCAGAATTTACGCTCTATTCATTCAATATTTCCCTTTTTAGAAGACAAATTTTTGCATTTGGATTATCTATCACATATAGAAATACCCTATCCTATCCATTTGGAAATCTTG…
	Bromus_rechingeri AATGGTTCTGAACCTGTGGAAATA---GTTAGTTGTAATAACAAGAAATTTAGTTCACTACTTGTGAAACGTTTAATTATTCGAATCTATCAGCAGAATTTTTGGGATAACTCGATTAATCATCCTACCCAAGATCGATTGTTGTATTACAAAAATTATTTTTATTCTGAGTTTTATTCTCAGATTCTATCTGAGGGGTTTGCGATCCTTGTAGAAATCCCATTTTCGCTACGAGAATTATCTTGTCCGAAAGAAAAAGAAATACCAAAATTTCAGAATTTACGCTCTATTCATTCAATATTTCCCTTTTTAGAAGACAAATTTTTGCATTTGGATTATCTATCACATATAGAAATACCCTATCCTATCCATTTGGAAATC…
	Bromus_rigidus ????????????????????????????????????????????????????????????????????????????????????????????????????????????????????????????????????????????????????????????????????????????????????????????????????????????????????????????????????????????????????????????????????????????????????????????????????????????????????????????????????????????????????????????????????????????????????????????????…
	Bromus_rubens AATGGTTCTGAACCTGTGGAAATA---GTTAGTTGTAATAAGAAGAAATTTAGTTCACTACTTGTGAAACGTTTAATTATTCGAATCTATCAGCAGAATTTTTGGGATAACTCGGTTAATCATCCTAACCAAGATCGATTGTTGTATTACAAAAATTATTTTTATTCTGAGTTTTATTCTCAGATTCTATCTGAGGGGTTTGCGATCCTTGTAGAAATCCCATTTTCGCTACGAGAATTATCTTGTCCGAAAGAAAAAGAAATACCAAAATTTCAGAATTTACGCTCTATTCATTCAATATTTCCCTTTTTAGAAGACAAATTTTTGCATTTGGATTATCTATCACATATAGAAATACCCTATCCTATCCATTTGGAAATCTTGG…
	Bromus_sclerophyllus ????????????????????????????????????????????????????????????????????????????????????????????????????????????????????????????????????????????????????????????????????????????????????????????????????????????????????????????????????????????????????????????????????????????????????????????????????ATTCAATATTTCCCTTTTTAGAAGACAAATTTTTGCATTTGGATTATCTATCACATATAGAAATACCCTATCCTATCCATTTGGAA…
	Bromus_scoparius_1 AATGGTTCTGAACCTGTGGAAATA---GTTAGTTGTAATAACAAGAAATTTAGTTCACTACTTGTGAAACGTTTAATTATTCGAATCTATCAGCAGAATTTTTGGGATAACTCGGTTAATCATCCTAACCAAGATCGATTGTTGTATTACAAAAATTATTTTTATTCTGAGTTTTATTCTCAGATTCTATCTGAGGGGTTTGCGATCCTTGTAGAAATCCCATTTTCGCTACGAGAATTATCTTGTCCGAAAGAAAAAGAAATACCAAAATTTCAGAATTTACGCTCTATTCATTCAATATTTCCCTTTTTAGAAGACAAATTTTTGCATTTGGATTATCTATCACATATAGAAATACCCTATCCTATCCATTTGGAAAT…
	Bromus_scoparius_2 AATGGTTCTGAACCTGTGGAAATA---GTTAGTTGTAATAACAAGAAATTTAGTTCACTACTTGTGAAACGTTTAATTATTCGAATCTATCAGCAGAATTTTTGGGATAACTCGGTTAATCATCCTAACCAAGATCGATTGTTGTATTACAAAAATTATTTTTATTCTGAGTTTTATTCTCAGATTCTATCTGAGGGGTTTGCGATCCTTGTAGAAATCCCATTTTCGCTACGAGAATTATCTTGTCCGAAAGAAAAAGAAATACCAAAATTTCAGAATTTACGCTCTATTCATTCAATATTTCCCTTTTTAGAAGACAAATTTTTGCATTTGGATTATCTATCACATATAGAAATACCCTATCCTATCCATTTGGAAAT…
	Bromus_scoparius_3 ??????????????????????????????AGTTGTAATAACAAGAAATTTAGTTCACTACTTGTGAAACGTTTAATTATTCGAATCTATCAGCAGAATTTTTGGGATAACTCGGTTAATCATCCTAACCAAGATCGATTGTTGTATTACAAAAATTATTTTTATTCTGAGTTTTATTCTCAGATTCTATCTGAGGGGTTTGCGATCCTTGTAGAAATCCCATTTTCGCTACGAGAATTATCTTGTCCGAAAGAAAAAGAAATACCAAAATTTCAGAATTTACGCTCTATTCATTCAATATTTCCCTTTTTAGAAGACAAATTTTTGCATTTGGATTATCTATCACATATAGAAATACCCTATCCTATCCATTTGGAAAT…
	Bromus_scoparius_4 ?ATGGTTCTGAACCTGTGGAAATA---GTTAGTTGTAATAACAAGAAATTTAGTTCACTACTTGTGAAACGTTTAATTATTCGAATCTATCAGCAGAATTTTTGGGATAACTCGGTTAATCATCCTAACCAAGATCGATTGTTGTATTACAAAAATTATTTTTATTCTGAGTTTTATTCTCAGATTCTATCTGAGGGGTTTGCGATCCTTGTAGAAATCCCATTTTCGCTACGAGAATTATCTTGTCCGAAAGAAAAAGAAATACCAAAATTTCAGAATTTACGCTCTATTCATTCAATATTTCCCTTTTTAGAAGACAAATTTTTGCATTTGGATTATCTATCACATATAGAAATACCCTATCCTATCCATTTGGAAAT…
	Bromus_scoparius_5 ??????????????????????????????????????????????????????????????????????????????????????????????????????????????????????????????????????????????????????????ATTATTTTTATTCTGAGTTTTATTCTCAGATTCTATCTGAGGGGTTTGCGATCCTTGTAGAAATCCCATTTTCGCTACGAGAATTATCTTGTCCGAAAGAAAAAGAAATACCAAAATTTCAGAATTTACGCTCTATTCATTCAATATTTCCCTTTTTAGAAGACAAATTTTTGCATTTGGATTATCTATCACATATAGAAATACCCTATCCTATCCATTTGGAAAT…
	Bromus_secalinus_1 ??????????????????????????????????????????????????????????????????????????????????????????????????????????????????????????????????????????????????????????????????????????????????????????????????????????????????????????????????????????????????????????????????????????????????????????CGCTCTATTCATTCAATATTTCCCTTTTTAGAAGACAAATTTTTGCATTTGGATTATCTATCACATATAGAAATACCCTATCCTATCCATTTGGAAAT…
	Bromus_secalinus_2 ??????????????????????????????????????????AAGAAATTTAGTTCACTACTTGTGAAACGTTTAATTATTCGAATCTATCAGCAGAATTTTTGGGATAACTCGGTTAATCATCCTAACCAAGATCGATTGTTGTATTACAAAAATTATTTTTATTCTGAGTTTTATTCTCAGATTCTATCTGAGGGGTTTGCGATCCTTGTAGAAATCCCATTTTCGCTACGAGAATTATCTTGTCCGAAAGAAAAAGAAATACCAAAATTTCAGAATTTACGCTCTATTCATTCAATATTTCCCTTTTTAGAAGACAAATTTTTGCATTTGGATTATCTATCACATATAGAAATACCCTATCCTATCCATTTGGAAAT…
	Bromus_secalinus_3 ??????????????????????????????????????????????????????????????????????????????????????????????????????????????????????????????????????????????????????????????????????????????????????????????????????????????????????????????????????????????????????????????????????????????????????????CGCTCTATTCATTCAATATTTCCCTTTTTAGAAGACAAATTTTTGCATTTGGATTATCTATCACATATAGAAATACCCTATCCTATCCATTTGGAAAT…
	Bromus_secalinus_4 ?????????????????????????????????????????????????????????????????????????????????????????????????????????????????????????????????????????????????????????????????????????????????????????????????????????????????????????????????????????????TTATCTTGTCCGAAAGAAAAAGAAATACCAAAATTTCAGAATTTACGCTCTATTCATTCAATATTTCCCTTTTTAGAAGACAAATTTTTGCATTTGGATTATCTATCACATATAGAAATACCCTATCCTATCCATTTGGAAAT…
	Bromus_sewerzowii_1 ????????????????????????????????????????????????????????????????????????????????????????????????????????????????????????????????????????????????????????????????????????????????????????????????????????????????????????????????????????????????????????????????????????????????????????????CTCTATTCATTCAATATTTCCCTTTTTAGAAGACAAATTTTTGCATTTGGATTATCTATCACATATAGAAATACCCTATCCTATCCATTTGGAAA…
	Bromus_sewerzowii_2 ????????????????????????????????????????????????????????????????????????????????????????????????????????????????????????????????????????????????????????????????????????????????????????????????????????????????????????????????????????????????????????????????????????????????????????????CTCTATTCATTCAATATTTCCCTTTTTAGAAGACAAATTTTTGCATTTGGATTATCTATCACATATAGAAATACCCTATCCTATCCATTTGGAAA…
	Bromus_squarrosus_1 ??????????????????????????????????????????????????????????????????????????????????????????????AGAATTTTTGGGATAACTCGGTTAATCATCCTAACCAAGATCGATTGTTGTATTACAAAAATTATTTTTATTCTGAGTTTTATTCTCAGATTCTATCTGAGGGGTTTGCGATCCTTGTAGAAATCCCATTTTCGCTACGAGAATTATCTTGTCCGAAAGAAAAAGAAATACCAAAATTTCAGAATTTACGCTCTATTCATTCAATATTTCCCTTTTTAGAAGACAAATTTTTGCATTTGGATTATCTATCACATATAGAAATACCCTATCCTATCCATTTGGAAA…
	Bromus_squarrosus_2 ??????????????????????????????????????????????????????????????????????????????????????????????????????????????????????????????????????????????????????????????????????????????????????????????????????????????????????????????????????????????????????????????????????????????????????????CGCTCTATTCATTCAATATTTCCCTTTTTAGAAGACAAATTTTTGCATTTGGATTATCTATCACATATAGAAATACCCTATCCTATCCATTTGGAAA…
	Bromus_squarrosus_3 ???????????????????????????????????????????????ATTTAGTTCACTACTTGTGAAACGTTTAATTATTCGAATCTATCAGCAGAATTTTTGGGATAACTCGGTTAATCATCCTAACCAAGATCGATTGTTGTATTACAAAAATTATTTTTATTCTGAGTTTTATTCTCAGATTCTATCTGAGGGGTTTGCGATCCTTGTAGAAATCCCATTTTCGCTACGAGAATTATCTTGTCCGAAAGAAAAAGAAATACCAAAATTTCAGAATTTACGCTCTATTCATTCAATATTTCCCTTTTTAGAAGACAAATTTTTGCATTTGGATTATCTATCACATATAGAAATACCCTATCCTATCCATTTGGAAA…
	Bromus_squarrosus_4 ??????????????TGTGGAAATA---GTTAGTTGTAATAACAAGAAATTTAGTTCACTACTTGTGAAACGTTTAATTATTCGAATCTATCAGCAGAATTTTTGGGATAACTCGGTTAATCATCCTAACCAAGATCGATTGTTGTATTACAAAAATTATTTTTATTCTGAGTTTTATTCTCAGATTCTATCTGAGGGGTTTGCGATCCTTGTAGAAATCCCATTTTCGCTACGAGAATTATCTTGTCCGAAAGAAAAAGAAATACCAAAATTTCAGAATTTACGCTCTATTCATTCAATATTTCCCTTTTTAGAAGACAAATTTTTGCATTTGGATTATCTATCACATATAGAAATACCCTATCCTATCCATTTGGAAA…
	Bromus_squarrosus_5 ???????????????????????????????????????????????????????????????????????????????????????????????????????????????????????????????????????????????????????????TTATTTTTATTCTGAGTTTTATTCTCAGATTCTATCTGAGGGGTTTGCGATCCTTGTAGAAATCCCATTTTCGCTACGAGAATTATCTTGTCCGAAAGAAAAAGAAATACCAAAATTTCAGAATTTACGCTCTATTCATTCAATATTTCCCTTTTTAGAAGACAAATTTTTGCATTTGGATTATCTATCACATATAGAAATACCCTATCCTATCCATTTGGAAA…
	Bromus_squarrosus_6 ???????????????????????????????????????????????????????????????????????????????????????????????????????????????????????????????????????????????????????????????????????????????????????????????????????????????????????????????????????????????????????????????????????????????????????????????????????????????????????????????????????????????????????????????????????????????????????????…
	Bromus_sterilis AATGGTTCTGAACCTGTGGAAATA---GTTAGTTGTAATAACAAGAAATTTAGTTCACTACTTGTGAAACGTTTAATTATTCGAATCTATCAGCAGAATTTTTGGGATAACTCGATTAATCATCCTACCCAAGATCGATTGTTGTATTACAAAAATTATTTTTATTCTGAGTTTTATTCTCAGATTCTATCTGAGGGGTTTGCGATCCTTGTAGAAATCCCATTTTCGCTACGAGAATTATCTTGTCCGAAAGAAAAAGAAATACCAAAATTTCAGAATTTACGCTCTATTCATTCAATATTTCCCTTTTTAGAAGACAAATTTTTGCATTTGGATTATCTATCACATATAGAAATACCCTATCCTATCCATTTGGAAATCTT…
	Bromus_tectorum_tec ????????????CCTGTGGAAATA---GTTAGTTGTAATAACAAGAAATTTAGTTCACTACTTGTGAAACGTTTAATTATTCGAATCTATCAGCAGAATTTTTGGGATAACTCGATTAATCATCCTACCCAAGATCGATTGTTGTATTACAAAAATTATTTTTATTCTGAGTTTTATTCTCAGATTCTATCTGAGGGGTTTGCGATCCTTGTAGAAATCCCATTTTCGCTACGAGAATTATCTTGTCCGAAAGAAAAAGAAATACCAAAATTTCAGAATTTACGCTCTATTCATTCAATATTTCCCTTTTTAGAAGACAAATTTTTGCATTTGGATTATCTATCACATATAGAAATACCCTATCCTATCCATTTGGAAA…
	Bromus_tomentellus ???????????ACCTGTGGAAATA---GTTAGTTGTAATAACAAGAAATTTAGTTCACTACTTGTGAAACGTTTAATTATTCGAATCTATCAGCAGAATTTTTGGGATAACTCGGTTAATCATCCTAACCAAGATCGATTGTTGTATTACAAAAATTATTTTTATTCTGAGTTTTATTCTCAGATTCTATCTGAGGGGTTTGCGATCCTTGTAGAAATCCCATTTTCGCTACGAGAATTATCTTGTCCGAAAGAAAAAGAAATACCAAAATTTCAGAATTTACGCTCTATTCATTCAATATTTCCCTTTTTAGAAGACAAATTTTTGCATTTGGATTATCTATCACATATAGAAATACCCTATCCTATCCATTTGGAAAT…
	Bromus_tomentosus_1 AATGGTTCTGAACCTGTGGAAATA---GTTAGTTGTAATAACAAGAAATTTAGTTCACTACTTGTGAAACGTTTAATTATTCGAATCTATCAGCAGAATTTTTGGGATAACTCGGTTAATCATCCTAACCAAGATCGATTGTTGTATTACAAAAATTATTTTTATTCTGAGTTTTATTCTCAGATTCTATCTGAGGGGTTTGCGATCCTTGTAGAAATCCCATTTTCGCTACGAGAATTATCTTGTCCGAAAGAAAAAGAAATACCAAAATTTCAGAATTTACGCTCTATTCATTCAATATTTCCCTTTTTAGAAGACAAATTTTTGCATTTGGATTATCTATCACATATAGAAATACCCTATCCTATCCATTTGGAAA…
	Bromus_tomentosus_2 AATGGTTCTGAACCTGTGGAAATA---GTTAGTTGTAATAACAAGAAATTTAGTTCACTACTTGTGAAACGTTTAATTATTCGAATCTATCAGCAGAATTTTTGGGATAACTCGGTTAATCATCCTAACCAAGATCGATTGTTGTATTACAAAAATTATTTTTATTCTGAGTTTTATTCTCAGATTCTATCTGAGGGGTTTGCGATCCTTGTAGAAATCCCATTTTCGCTACGAGAATTATCTTGTCCGAAAGAAAAAGAAATACCAAAATTTCAGAATTTACGCTCTATTCATTCAATATTTCCCTTTTTAGAAGACAAATTTTTGCATTTGGATTATCTATCACATATAGAAATACCCTATCCTATCCATTTGGAAA…
	Bromus_vulgaris AATGGTTCTGAACCTGTGGAAATA---GTTAGTTGTAATAACAAGAAATTTAGTTCACTACTTGTAAAACGTTTAATTATTCGAATCTATCAGCAGAATTTTTGGGATAACTCGGTTAATCATCCTAACCAAGATCGATTGTTGTATTACAAAAATTATTTTTATTCTGAGTTTTATTCTCAGATTCTATCTGAGGGGTTTGCGATCCTTGTAGAAATCCCATTTTCGCTACGAGAATTATCTTGTCCGAAAGAAAAAGAAATACCAAAATTTCAGAATTTACGCTCTATTCATTCAATATTTCCCTTTTTAGAAGACAAATTTTTGCATTTGGATTATCTATCACATATAGAAATACCCTATCCTATCCATTTGGAAATCTT…
	Hordeum_marinum AACGGTTCTGAACCTGTGGAAATA---GTTAGTTGTAATAACAAGAAATTTAGTTCACTACTTGTGAAACGTTTAATTATTCGAATGTATCAGCAGAATTTTTTGGATAACTCGGTTAATCATCCTAACCAAGATCGATTATTGGATTACAAAAATTATTTTTATTCTGAGTTTTATTCTCAGATTCTATCTGAGGGGTTTGCGATTGTTGTGGAAATCCCATTCTCGCTACGGGAATTATCTTGTCCGAAAGAAAAAGAAATACCAAAGTTTCAGAATTTACGCTCTATTCATTCAATATTTCCCTTTTTAGAAGACAAATTTTTGCATTTGGATTATCTATCACATATAGAAATACCCTATCCTATCCATTTGGAAATCTT…
	Hordeum_vulgare AACGGTTCTGAACCTGTGGAAATA---GTTAGTTGGAATAACAAGAAATTTAGTTCACTACTTGTGAAACGTTTAATTATTCGAATGTATCAGCAGAATTTTTTGGATAACTCGGTTAATCATCCTAATCAAGATCGATTATTGGATTACAAAATTTTTTTTTATTCTGAGTTTTATTCTCAGATTCTATCTGAGGGGTTTGCGATTGTTGTGGAAATCCCATTCTCGCTACGGGAATTATCTTGTCCGAAAGAAAAAGAAATACCAAAGTTTCAGAATTTACGCTCTATTCATTCAATATTTCCCTTTTTAGAAGACAAATTTTTGCATTTGGATTATCTATCACATATAGAAATACCCTATCCTATCCATTTGGAAATCTT…
	Littledalea_alaica AATGGTTCTGAACCTGTGGAAATT---GTTAGTTGTAATAACAAGAAATTTAGTTCACTACTTGTGAAACGTTTAATTATTCGAATGTATCAGCAGAATTTTTGGATTAACTCGGTTAATCATCCTAACCAAGATCGATTGTTGGATTACAAAAATTATTTTTATTCTGAGTTTTATTCTCAGATTCTATCTGAGGGGTTTGCGATCGTTGTAGAAATCCCATTCTCGTTACGAGAATTATCTTGTCCGAAAGAAAAAGAAATACCAAAGTTTCAGAATTTACGCTCTATTCATTCAATATTTCCCTTTTTAGAAGACAAATTTTTGCATTTGGATTATCTATCACATATAGAAATACCCTATCCTATCCATTTGGAAAT…
	Littledalea_racemosa AATGGTTCTGAACCTGTGGAAATT---GTTAGTTGTAATAACAAGAAATTTAGTTCACTACTTGTGAAACGTTTAATTATTCGAATGTATCAGCAGAATTTTTGGATTAACTCGGTTAATCATCCTAACCAAGATCGATTGTTGGATTACAAAAATTATTTTTATTCTGAGTTTTATTCTCAGATTCTATCTGAGGGGTTTGCGATCGTTGTAGAAATCCCATTCTCGTTACGAGAATTATCTTGTCCGAAAGAAAAAGAAATACCAAAGTTTCAGAATTTACGCTCTATTCATTCAATATTTCCCTTTTTAGAAGACAAATTTTTGCATTTGGATTATCTATCACATATAGAAATACCCTATCCTATCCATTTGGAA…
	Triticum_aestivum AATGGTTCTGAACCTGTGGAAATAGTTGTTAGTTGTAATAACAAGAAATTTAGTTCACTACTTGTGAAACGTTTAATTATTCGAATGTATCAGCAGAATTTTTTGGATAACTCGGTTAATCATCCTAACCAAGATCGATTATTGGATTACAAAAATTATTTTTATTCTGAGTTTTATTCTCAGATTCTATCTGAAGGGTTTGCGATCGTTGTGGAAATCCCATTCTCGCTACGGGAATTATTTTGTCCGAAAGAAAAAGAAATACCAAAGTTTCAGAATTTACGCTCTATTCATTCAATATTTCCCTTTTTTGAAGACAAATTTTTGCATTTGGATTATCTATCACATATAGAAATACCCTATCCTATCCATTTGGAAATC…
	Triticum_turgidum AATGGTTCTGAACCTGTGGAAATAGTTGTTAGTTGTAATAACAAGAAATTTAGTTCACTACTTGTGAAACGTTTAATTATTCGAATGTATCAGCAGAATTTTTTGGATAACTCGGTTAATCATCCTAACCAAGATCGATTATTGGATTACAAAAATTATTTTTATTCTGAGTTTTATTCTCAGATTCTATCTGAAGGGTTTGCGATCGTTGTGGAAATCCCATTCTCGCTACGGGAATTATTTTGTCCGAAAGAAAAAGAAATACCAAAGTTTCAGAATTTACGCTCTATTCATTCAATATTTCCCTTTTTTGAAGACAAATTTTTGCATTTGGATTATCTATCACATATAGAAATACCCTATCCTATCCATTTGGAAATC…
;
END;
BEGIN SETS;
CHARSET	matK_pos1 = 1-1443\3;
CHARSET	matK_pos2 = 2-1443\3;
CHARSET	matK_pos3 = 3-1443\3;
CHARSET rpl32_pos2 = 1444-1610\3;
CHARSET rpl32_pos3 = 1445-1610\3;
CHARSET rpl32_pos1 = 1446-1610\3;
CHARSET interspacerrpl = 1611-2484;
CHARSET tranK = 2485-2508;
END;
